# Supplementary material for: A manual corpus of annotated main findings of clinical case reports
Source: Database (Oxford). 2019 Jan 17;2019:bay143. doi: 10.1093/database/bay143 (PMC6335863; doi:10.1093/database/bay143)
Supplement: Supplementary Data [file bay143_supp.zip]

Archive with 3 entries (3 files):
- Supplemental File 1 Smalheiser corrected 121718.xlsx
- Supplemental File 2 Smalheiser corrected 121718.xlsx
- Supplemental File 3 negative sentences 120318.xls
