# Supplementary material for: A manual corpus of annotated main findings of clinical case reports
Source: Database (Oxford). 2019 Jan 17;2019:bay143. doi: 10.1093/database/bay143 (PMC6335863; doi:10.1093/database/bay143)
Supplement: Supplementary Data [file bay143_supp.zip › Supplemental File 1 Smalheiser corrected 121718.xlsx]

## Sheet: Sheet1
PMC ID	title	SA typical?	XC typical?	SA title main finding?	XC title main finding?	SA abstract main finding	XC abstract main finding	SA alternate abstract main finding	XC alternate abstract main finding	structured?	abstract section	SA full text intro main finding	XC full text intro main finding	SA intro alternate main finding	XC intro alternate main finding	SA full text disc concl main finding	XC full text disc concl main finding			SA disc concl alternate main finding	XC disc concl alternate main finding
PMC1262740	The effects of injection of bovine vaccine into a human digit: a case report.	Y	Y	Y	Y	We report accidental injection of bovine vaccine into the base of the little finger.	We report accidental injection of bovine vaccine into the base of the little finger.			S	CASE PRESENTATION	null	null			Our case involves injection of a small amount of bovine vaccine into the base of the little finger.	Our case involves injection of a small amount of bovine vaccine into the base of the little finger.
PMC1266383	Laparoscopic repair of high rectovaginal fistula: is it technically feasible?	Y	Y	Y	Y	We present a case of high RVF repaired by laparoscopy.	We present a case of high RVF repaired by laparoscopy.		Laparoscopic repair of high RVF is feasible in selected patients but would require proper identification of tissue planes and good laparoscopic suturing technique.	S	METHODS	We describe laparoscopic technique of repairing a case of high RVF.	We describe laparoscopic technique of repairing a case of high RVF.			We conclude that laparoscopic resection of simple high RVFs with primary intracorporeal closure is feasible and should be considered in selected cases as an alternative to open surgery.	Laparoscopic repair of RVFs can be demanding and would require proper identification of tissue planes and adequate experience in advanced laparoscopic procedures.
PMC128809	How should an infected perinephric haematoma be drained in a tetraplegic patient with baclofen pump implanted in the abdominal wall? – A case report	Y	Y	Y	Y	We present a case to illustrate controversies in percutaneous drainage of infected, perinephric haematoma in a tetraplegic patient, who had implantation of baclofen pump in anterior abdominal wall on the same side as perinephric haematoma.	We present a case to illustrate controversies in percutaneous drainage of infected, perinephric haematoma in a tetraplegic patient, who had implantation of baclofen pump in anterior abdominal wall on the same side as perinephric haematoma.			S	BACKGROUND	We present a case to illustrate controversies, which arose in clinical management of a spinal cord injury patient who had implantation of a baclofen pump for control of spasticity.	null			null	By carrying out drainage of infected perinephric haematoma by an anterior approach under sedation without administering general anaesthesia, and by keeping this catheter in place for ten weeks, we took a risk of causing infection of the baclofen pump site, and baclofen pump with a resistant strain of Pseudomonas aeruginosa.
PMC128810	Severe renal bleeding caused by a ruptured renal sheath: case report of a rare complication of percutaneous nephrolithotomy.	Y	Y	Y	Y	We present an adult patient who had severe bleeding during percutaneous nephrolithotomy due to parenchymal injury caused by a ruptured renal sheath.	We present an adult patient who had severe bleeding during percutaneous nephrolithotomy due to parenchymal injury caused by a ruptured renal sheath.		Renal sheaths are designed to cause minimal trauma inside the kidney and, to our knowledge, there are no reports presenting the rupture of a sheath causing severe bleeding during the procedure.	S		null	To our knowledge, there is no data in the literature concerning renal bleeding caused by a renal sheath which is damaged inside the kidney.			null	Once torn, cutting edges of the sheath may cause damage and bleeding inside the kidney.
PMC1459932	Case report: a case of wood-smoke-related pulmonary disease.	Y	Y	Y	Y	This is the first reported case of hut lung associated with charcoal production.	This is the first reported case of hut lung associated with charcoal production.			S	DISCUSSION	null	null			The literature suggests that hut lung is likely to be part of a spectrum of disease in which intensity and duration of exposure affects the disease manifestation.	This case is the first report of hut lung associated with charcoal production.
PMC1564031	Brain regions essential for improved lexical access in an aged aphasic patient: a case report.	Y	Y	Y	Y	In the present study we aimed to delineate brain regions essential for language performance in aphasia using functional magnetic resonance imaging and acquisition in a temporal sparse sampling procedure, which allows monitoring of overt verbal responses during scanning.	In the present study we aimed to delineate brain regions essential for language performance in aphasia using functional magnetic resonance imaging and acquisition in a temporal sparse sampling procedure, which allows monitoring of overt verbal responses during scanning.			S	BACKGROUND	In the present study, brain activation during word retrieval was examined by functional magnetic resonance imaging in an 80 year old female patient with with chronic aphasia (see methods).	null			null	We conclude that improvement in various language tasks is supported by improved communication within a larger functional cortical network that includes right hemispheric fronto-thalamic areas.
PMC1566510	A retired shipyard worker with rapidly progressive pulmonary interstitial fibrosis.	Y	Y	Y	Y	We present a case of progressive interstitial fibrosis in a retired shipyard worker who was exposed to asbestos during the postwar era of the late 1940s and 1950s, when asbestos exposures in the workplace were not regulated.	We present a case of progressive interstitial fibrosis in a retired shipyard worker who was exposed to asbestos during the postwar era of the late 1940s and 1950s, when asbestos exposures in the workplace were not regulated.			U		null	null			null	null
PMC1602199	Endovascular treatment of an open cervical fracture with carotid artery tear.	Y	Y	Y	Y	The dilemma of how to treat penetrating wound injuries to the neck, which involve a combination of a common carotid artery rupture and a cervical spinal fracture, is presented in this case report.	The dilemma of how to treat penetrating wound injuries to the neck, which involve a combination of a common carotid artery rupture and a cervical spinal fracture, is presented in this case report.			U		We present a case of a common carotid artery pseudoaneurysm managed by a commercially flexible covered stent.	null			null	null
PMC1839090	Endoscopically assisted resection of a scapular osteochondroma causing snapping scapula syndrome.	Y	Y	Y	Y	Endoscopically assisted resection of osteochondroma of the scapula provides a feasible technique to treat snapping scapula syndrome and obtain early functional recovery with a short hospital stay and cosmetic advantage.	Endoscopically assisted resection of osteochondroma of the scapula provides a feasible technique to treat snapping scapula syndrome and obtain early functional recovery with a short hospital stay and cosmetic advantage.			S	Conclusion	Here, we present a case with a scapular osteochondroma causing snapping scapula syndrome and treated with endoscopically assisted resection, and we discuss the practicality of the technique.	Here, we present a case with a scapular osteochondroma causing snapping scapula syndrome and treated with endoscopically assisted resection, and we discuss the practicality of the technique.			null	A case with snapping scapula syndrome due to an osteochondroma was successfully treated with an endoscopically assisted resection by the use of one lateral portal.
PMC1976315	Combined sterno-clavicular approach as an alternative technique in hybrid exclusion of aortic arch aneurysm.	Y	Y	Y	Y	We describe a modified access technique for the proximal (open) part of single stage hybrid exclusion of aneurysm of the aortic arch.	We describe a modified access technique for the proximal (open) part of single stage hybrid exclusion of aneurysm of the aortic arch.			S	BACKGROUND	The primary aim of this report is to present an alternative technique of some interest: an ancillary left subclavicular incision for the left subclavian (LSC) anastomosis and use of a standard bifurcated 20 mm–10 mm Dacron graft where the left common carotid (LCC) is anastomosed end-to side (Figure ​(Figure11).	null			null	null
PMC2195580	A novel H(+) conductance in eosinophils: unique characteristics and absence in chronic granulomatous disease.	Y	Y	Y	Y	In this study, we describe the presence of two different types of H(+) currents in human eosinophils.	In this study, we describe the presence of two different types of H+ currents in human eosinophils.			U		null	null			In this study, we describe a novel type of H+ current associated with the activation of the NADPH oxidase in human eosinophils.	In this study, we describe a novel type of H+ current associated with the activation of the NADPH oxidase in human eosinophils.
PMC2253650	Hereditary diffuse gastric cancer: association with lobular breast cancer.	Y	Y	A	A	Given the complexity of HDGC, not only with regard to the management of the DGC risk, but also with regard to the risk for other related cancers, such as LBC, a multi-disciplinary approach is needed for the management of individuals with known CDH1 mutations.	Given the complexity of HDGC, not only with regard to the management of the DGC risk, but also with regard to the risk for other related cancers, such as LBC, a multi-disciplinary approach is needed for the management of individuals with known CDH1 mutations.			U		The management of HDGC in all patients with a particular focus on the management of the breast cancer risk associated with germline CDH1 mutations will be discussed.	The management of HDGC in all patients with a particular focus on the management of the breast cancer risk associated with germline CDH1 mutations will be discussed.			null	Here we have discussed germline CDH1 mutations and the risks with regard to DGC and LBC, however as the recognised spectrum of related cancers broadens, more affected families will be identified and successfully managed with regard to avoidance of specific cancer risks.
PMC2267458	Cure or control: complying with biomedical regime of diabetes in Cameroon.	N	N	A	A	The objective of the study was to explore the cultural aspect of compliance, its underlying principles and how these cultural aspects can be used to improve patient centred care for diabetes in Cameroon.	Understanding the self-image of patients and their background cultures are vital ingredients to improve diabetes care in low-income countries of Sub-Sahara Africa like Cameroon.			S	BACKGROUND	This prompted the exploration of the cultural aspect of compliance, its underlying principles and how these can be used to improve patient centred care for diabetes care in Cameroon.	This prompted the exploration of the cultural aspect of compliance, its underlying principles and how these can be used to improve patient centred care for diabetes care in Cameroon.			null	null
PMC2292418	Idiopathic hypertrophic cranial pachymeningitis treated by oral methotrexate: a case report and review of literature.	Y	Y	Y	Y	We conclude that methotrexate can be effective and a therapeutical option in patients with IHCP who are resistant to corticotherapy or present major side-effects of chronic corticosteroids use.	We conclude that methotrexate can be effective and a therapeutical option in patients with IHCP who are resistant to corticotherapy or present major side-effects of chronic corticosteroids use.			U		In this case report, we present a patient with an IHCP and his responsiveness to oral methotrexate.	In this case report, we present a patient with an IHCP and his responsiveness to oral methotrexate.			In this patient with an IHCP, methotrexate was a safe and effective treatment, resulting in a total remission after 6 weeks and allowing to reduce corticotherapy.	In this patient with an IHCP, methotrexate was a safe and effective treatment, resulting in a total remission after 6 weeks and allowing to reduce corticotherapy.
PMC2367395	Microsurgical third ventriculocisternostomy as an alternative to ETV: report of two cases.	Y	Y	Y	Y	Microsurgical TVS by a supraorbital craniotomy is a viable alternative to endoscopic TVS in selected cases.	Microsurgical TVS by a supraorbital craniotomy is a viable alternative to endoscopic TVS in selected cases.	To describe a microsurgical alternative to endoscopic third ventriculocisternostomy.		S	CONCLUSION	In this report, we describe two patients in whom an ETV could not be performed because of slit ventricles and who became shunt independent after MTV by a minimally invasive supraorbital approach.	In this report, we describe two patients in whom an ETV could not be performed because of slit ventricles and who became shunt independent after MTV by a minimally invasive supraorbital approach.			In conclusion, open microsurgical third ventriculocisternostomy by opening the lamina terminalis should be kept in mind as an alternative technique for treating patients with multiple shunt failures and small ventricles not accessible for an endoscopic approach in an effort to make these patients shunt independent.	null
PMC2459180	Intra-abdominal pectus bar migration--a rare clinical entity: case report.	Y	Y	Y	Y	Intra-abdominal pectus bar migration is a rare clinical entity, and safe removal can be facilitated by the use of the VATS technique.	Intra-abdominal pectus bar migration is a rare clinical entity, and safe removal can be facilitated by the use of the VATS technique.			U		We report on the late complication of pectus bar migration, which is a rare clinical entity and has only been described sporadically in the literature.	We report on the late complication of pectus bar migration, which is a rare clinical entity and has only been described sporadically in the literature			We report this case as it is a rare complication of pectus excavatum repair, but highlights the importance of vigilant follow-up in these patients.	null
PMC2488149	Ablation of an idiopathic left ventricular tachycardia originating from the posterior mitral annulus in a toddler.	Y	Y	Y	Y	We describe a case of a toddler with an incessant, poorly tolerated idiopathic VT (190 bpm) refractory to medical therapy, which was successfully ablated in the left ventricle at the infero-posterior part of the MA.	We describe a case of a toddler with an incessant, poorly tolerated idiopathic VT (190 bpm) refractory to medical therapy, which was successfully ablated in the left ventricle at the infero-posterior part of the MA.	Mitral annulus-ventricular tachycardia, a rare form of idiopathic left VT, can safely and successfully be ablated in very young children.		U		We describe a case of a toddler with an incessant, poorly tolerated idiopathic VT that was ablated successfully in the left ventricle (LV) at the infero-posterior part of the MA.	We describe a case of a toddler with an incessant, poorly tolerated idiopathic VT that was ablated successfully in the left ventricle (LV) at the infero-posterior part of the MA.			This patient presented with a VT originating from the posterior MA	null
PMC2491405	Staple line failure using the Proximate 100 mm linear cutter.	Y	Y	Y	Y	Although a more than 100 mm staple line is delivered, the 100 mm cutter may not produce a double-staggered row of staples at the most proximal end of the staple line if the tissue is advanced past the 9.5 cm mark.	Cross-stapling and transecting across the pig’s large bowel demonstrated that if the tissue is advanced up to the highest number on the scale of the 100 mm stapling device, insufficient overlap between the proximal end of the staple line and the proximal end of the cut line occur.			S	CONCLUSIONS	The following case alerted us to evaluate the function of a linear cutter (Proximate® 100 mm-TLC10, Ethicon-Endo Surgery, Inc., Cincinnati, OH).	Nevertheless, despite correct usage, staple line failure might still occur.			Both the presented case and animal model demonstrated that when using the 100 mm Proximate® linear cutter (TLC 10, Ethicon Endo-Surgery) care must be used when stapling tissue close to the proximal end of the cutter.	null
PMC2515550	Serious complication 1 year after sacrospinous ligament fixation.	Y	Y	Y	A	Myositis of the gluteal region caused by group A streptococci 1 year after a sacrospinous ligament fixation was recognised as a serious complication of this procedure.	Myositis of the gluteal region caused by group A streptococci 1 year after a sacrospinous ligament fixation was recognised as a serious complication of this procedure.			U		null	null			This case presents a patient with a very rare but serious complication 1 year after she underwent a sacrospinous ligament fixation with uterine preservation.	This report is the first case describing a myositis of the gluteal region as a late onset complication of a sacrospinous ligament fixation with uterine preservation.
PMC2569191	Adenomatoid tumour of the liver.	Y	Y	Y	Y	An unusual primary adenomatoid tumour arising in the normal liver is described.	An unusual primary adenomatoid tumour arising in the normal liver is described.			U		We report the case of hypervascular hepatic adenomatoid tumour incidentally discovered and diagnosed based on the findings of light microscopy and immunohistochemistry.	We report the case of hypervascular hepatic adenomatoid tumour incidentally discovered and diagnosed based on the findings of light microscopy and immunohistochemistry.			We describe an unusual case of a hepatic adenomatoid tumour that was incidentally detected by radiography.	We describe an unusual case of a hepatic adenomatoid tumour that was incidentally detected by radiography.
PMC2576163	Persistent left superior vena cava: a case report and review of literature.	Y	Y	Y	Y	Persistent left superior vena cava is rare but important congenital vascular anomaly.	Persistent left superior vena cava is rare but important congenital vascular anomaly.			U		Here we present a case that highlights the practical implications PLSVC.	Here we present a case that highlights the practical implications PLSVC.			null	null
PMC2579035	Case studies in cholera: lessons in medical history and science.	N	N	Y	Y	The goal of this paper is to review, using case studies, some of the lessons learned from cholera throughout the ages, acknowledging those pioneers whose seminal work led to our understanding of many basic concepts in medical epidemiology, microbiology, physiology, and therapeutics.	The goal of this paper is to review, using case studies, some of the lessons learned from cholera throughout the ages, acknowledging those pioneers whose seminal work led to our understanding of many basic concepts in medical epidemiology, microbiology, physiology, and therapeutics.			U		We will present three case scenarios based on actual patients illustrating many of the clinical manifestations of cholera.	We will present three case scenarios based on actual patients illustrating many of the clinical manifestations of cholera.			null	null
PMC2602739	Skewed X inactivation is associated with phenotype in a female with adrenal hypoplasia congenita.	Y	Y	Y	Y	We report a girl with a de novo deletion at Xp21.2 on the maternal chromosome, including DAX1, the GK gene and 3' end of the dystrophin gene, who presented with salt losing adrenal insufficiency and moderate developmental delay, but relatively mild features of muscular dystrophy.	Thus skewed X inactivation (deletion on the active maternal X chromosome with an inactive paternal X chromosome) is associated with AHC in a female.			U		We report the first case of a girl with salt losing AHC, mild dystrophinopathy and GKD associated with confirmed skewing of X inactivation of variable degree in different tissues.	We report the first case of a girl with salt losing AHC, mild dystrophinopathy and GKD associated with confirmed skewing of X inactivation of variable degree in different tissues.			null	null
PMC2642879	Donor-derived brain tumor following neural stem cell transplantation in an ataxia telangiectasia patient.	Y	Y	Y	Y	This is the first report of a human brain tumor complicating neural stem cell therapy.	This is the first report of a human brain tumor complicating neural stem cell therapy.			S	CONCLUSIONS	We describe here a patient affected by the neurodegenerative hereditary disorder ataxia telangiectasia (AT) who was treated by repeated transplantations of fetal neural stem cells and who developed a multifocal brain tumor.	We describe here a patient affected by the neurodegenerative hereditary disorder ataxia telangiectasia (AT) who was treated by repeated transplantations of fetal neural stem cells and who developed a multifocal brain tumor.			We describe here a patient with AT who was treated repeatedly with fetal neural stem cells and who developed a multifocal brain tumor.	We describe here a patient affected by the neurodegenerative hereditary disorder ataxia telangiectasia (AT) who was treated by repeated transplantations of fetal neural stem cells and who developed a multifocal brain tumor.
PMC2643050	Mutations in LAMB2 causing a severe form of synaptic congenital myasthenic syndrome.	Y	Y	Y	Y	We describe a severe form of congenital myasthenic syndrome (CMS) associated with congenital nephrosis and ocular malformations caused by two truncating mutations in the gene encoding the laminin beta2 subunit (LAMB2).	We describe a severe form of congenital myasthenic syndrome (CMS) associated with congenital nephrosis and ocular malformations caused by two truncating mutations in the gene encoding the laminin β2 subunit (LAMB2).		This case, which represents a new type of synaptic CMS, exemplifies the wide variability of phenotypes associated with LAMB2 mutations and underscores the fundamental role that laminin β2 plays in the development of the human neuromuscular junction.	S	BACKGROUND	null	null			null	null
PMC2651434	CT-guided percutaneous vertebroplasty in the treatment of an upper thoracic compression fracture.	Y	Y	Y	Y	We report a case of an upper thoracic compression fracture that was treated with computed tomography (CT)-guided PVP.	We report a case of an upper thoracic compression fracture that was treated with computed tomography (CT)-guided PVP.			U		null	null			In conclusion, we have presented a case of upper thoracic compression fracture treated with CT-guided PVP.	In conclusion, we have presented a case of upper thoracic compression fracture treated with CT-guided PVP.
PMC2687444	Successful management of an aortoesophageal fistula caused by a fish bone--case report and review of literature.	Y	Y	Y	Y	We report a case of aortoesophageal fistula (AEF) caused by a fish bone that had a successful outcome.	We report a case of aortoesophageal fistula (AEF) caused by a fish bone that had a successful outcome.			U		null	null			null	null
PMC2689935	First reported case of Cryptococcus gattii in the Southeastern USA: implications for travel-associated acquisition of an emerging pathogen.	Y	Y	Y	Y	In 2007, the first confirmed case of Cryptococcus gattii was reported in the state of North Carolina, USA.	In 2007, the first confirmed case of Cryptococcus gattii was reported in the state of North Carolina, USA.			U		We present here the first application of a combined MLST/VNTR approach to establish relationships among a group of emerging Cryptococcus gattii clinical and environmental isolates.	In this study we present the first reported clinical case of C. gattii in the Southeastern United States, which occurred in an immunocompetent individual residing in central North Carolina.			null	Our findings document the first C. gattii case reported in the Eastern region of the United States.
PMC2715465	Pulmonary atresia with intact ventricular septum causing severe left ventricular outflow tract obstruction.	Y	Y	Y	Y	We describe an infant with pulmonary atresia with intact ventricular septum (PAIVS) and severe left ventricular outflow tract (LVOT) obstruction secondary to a suprasystemic right ventricle causing leftward displacement of the interventricular septum.	We describe an infant with pulmonary atresia with intact ventricular septum (PAIVS) and severe left ventricular outflow tract (LVOT) obstruction secondary to a suprasystemic right ventricle causing leftward displacement of the interventricular septum.		We report this successful palliation and resulting complete elimination of the LVOT obstruction in a very unique presentation of PAIVS in a newborn.	U		In the following case study, we describe a patient with PAIVS that resulted in severe LVOT obstruction from an aneurysmal right ventricle (RV) bowing leftward as a result of suprasystemic RV pressures.	In the following case study, we describe a patient with PAIVS that resulted in severe LVOT obstruction from an aneurysmal right ventricle (RV) bowing leftward as a result of suprasystemic RV pressures.		To our knowledge, this is the first report of LVOT obstruction by an RV in a patient with PAIVS.	This case demonstrates a patient with PAIVS who had two very unique features: (1) LVOT obstruction secondary to aneurysmal outpouching of the membranous interventricular septum secondary to suprasystemic RV pressures and (2) RVOT obstruction secondary to an internal membrane separating the RV body from the RVOT aneurysm.	This case demonstrates a patient with PAIVS who had two very unique features: (1) LVOT obstruction secondary to aneurysmal outpouching of the membranous interventricular septum secondary to suprasystemic RV pressures and (2) RVOT obstruction secondary to an internal membrane separating the RV body from the RVOT aneurysm.
PMC2718202	Successful management with glue injection of arterial rupture seen during embolization of an arteriovenous malformation using a flow-directed catheter: a case report.	Y	Y	Y	Y	We present a case in which an arterial rupture occurring during embolization of an arteriovenous malformation of the left occipital lobe with a flow-directed microcatheter, was successfully sealed with a small amount of glue.	We present a case in which an arterial rupture occurring during embolization of an arteriovenous malformation of the left occipital lobe with a flow-directed microcatheter, was successfully sealed with a small amount of glue.			U		We describe a case in which arterial rupture occurred during AVM embolization with a flow-directed catheter, and was treated by the injection of glue through the same catheter.	We describe a case in which arterial rupture occurred during AVM embolization with a flow-directed catheter, and was treated by the injection of glue through the same catheter.			null	null
PMC2729415	Successful medical management of status post-Roux-en-Y-gastric-bypass hyperinsulinemic hypoglycemia.	Y	Y	Y	Y	In this letter, we describe the first successful management of status post-gastric-bypass hyperinsulinemic hypoglycemia with diazoxide.	In this letter, we describe the first successful management of status post-gastric-bypass hyperinsulinemic hypoglycemia with diazoxide.			U		null	null			null	null
PMC2730620	Congenital seminal vesicle cyst associated with ipsilateral renal agenesis.	Y	Y	Y	Y	We experienced 4 patients with seminal vesicle cysts and ipsilateral renal agenesis.	We experienced 4 patients with seminal vesicle cysts and ipsilateral renal agenesis.		In our report, patients of congenital seminal vesicle cyst associated with renal agenesis are presented.	S	Materials and Methods	We present 4 cases of seminal vesicle cyst with ipsilateral renal agenesis, which were successfully treated by laparoscopy.	We present 4 cases of seminal vesicle cyst with ipsilateral renal agenesis, which were successfully treated by laparoscopy.			In our 4 cases, seminal vesicle cyst associated with renal agenesis was presented.	In our 4 cases, seminal vesicle cyst associated with renal agenesis was presented.
PMC2734251	Aspergillus mastoiditis, presenting with unexplained progressive otalgia, in an immunocompetent (older) patient.	Y	Y	Y	Y	Aspergillus mastoidits and skull-base osteomyelitis are extremely rare, even in immunocompromised patients.	Aspergillus mastoidits and skull-base osteomyelitis are extremely rare, even in immunocompromised patients.			U		We report a case of invasive Aspergillus fumigatus skull-base mastoiditis in an immunocompetent patient, only first recognized at surgery.	We report a case of invasive Aspergillus fumigatus skull-base mastoiditis in an immunocompetent patient, only first recognized at surgery.			null	Mastoiditis caused by Aspergillus species is very uncommon.				This is for we know the seventh immunocompetent patient with invasive Aspergillus mastoiditis described in the world literature.
PMC2754377	Functional consequence of a novel Y129C mutation in a patient with two contradictory melanocortin-2-receptor mutations.	Y	Y	Y	Y	We provide a novel molecular explanation for a child with two opposing mutations causing severe FGD.	We provide a novel molecular explanation for a child with two opposing mutations causing severe FGD.			S	Conclusion	null	null			In conclusion, we describe a child with two functionally opposing MC2R mutations.	The clinical case presented in this report is unique in that the DNA analysis confirms the presence of two MC2R mutations that have opposite effects.				In conclusion, we describe a child with two functionally opposing MC2R mutations.
PMC2755101	UBM/slit-lamp-photo imaging of pseudoexfoliation deposits in the iridocorneal angle: imaging clues to the genesis of ocular hypertension.	Y	Y	Y	Y	This photo essay is aimed at showing slit-lamp photographic views and its ultrasound biomicroscopy (UBM) corollaries of angle deposits in pseudoexfoliation syndrome cases and contributes visual arguments to the hypotheses and explanations of the genesis of ocular hypertension.	This photo essay is aimed at showing slit-lamp photographic views and its ultrasound biomicroscopy (UBM) corollaries of angle deposits in pseudoexfoliation syndrome cases and contributes visual arguments to the hypotheses and explanations of the genesis of ocular hypertension.			U		null	null			null	null
PMC2758150	Schwannoma of the tongue: two case reports and review of the literature.	Y	Y	Y	Y	Case reports with review of the pathologic, radiologic and clinical data for two patients with schwannoma of the tongue are reported.	The aim of this study was to describe clinicopathologic and radiographic features of two cases of schwannoma involving the oral tongue and to review the literature of this unusual clinical entity.		Schwannoma of the tongue is a relatively rare tumor of the head and neck.	U		We present two cases of schwannoma of the tongue and review the available literature of the last 51 years (1955–2006).	We present two cases of schwannoma of the tongue and review the available literature of the last 51 years (1955–2006).			null	Schwannoma of the tongue is a relatively rare tumor of the head and neck.
PMC2758369	Psammomatoid ossifying fibroma with secondary aneurysmal bone cyst of frontal sinus.	Y	Y	Y	Y	Fibro-osseous lesions composed of POF and aneurysmal bone cyst (ABC) of the frontal sinus in a 12-year-old boy is reported, followed by a literature review.	To our knowledge, this is the second case of a fibro-osseous lesion composed of ossifying fibroma with reactive ABC to be reported in the literature.		Fibro-osseous lesions composed of POF and aneurysmal bone cyst (ABC) of the frontal sinus in a 12-year-old boy is reported, followed by a literature review.	S	DISCUSSION	Here, we report POF of the frontal sinus in a 12-year-old boy associated with an aneurysmal bone cyst (ABC).	Here, we report POF of the frontal sinus in a 12-year-old boy associated with an aneurysmal bone cyst (ABC).			null	null
PMC2759019	Abdominal wall paresis as a complication of laparoscopic surgery.	Y	Y	A	Y	A review of the nerve supply of the abdominal wall is illustrated with a rare case of a patient presenting with paresis of the internal oblique muscle due to a trocar lesion of the right iliohypogastric nerve after laparoscopic appendectomy.	A review of the nerve supply of the abdominal wall is illustrated with a rare case of a patient presenting with paresis of the internal oblique muscle due to a trocar lesion of the right iliohypogastric nerve after laparoscopic appendectomy.		Abdominal wall nerve injury as a result of trocar placement for laparoscopic surgery is rare. We intend to discuss causes of abdominal wall paresis as well as relevant anatomy.	S	METHODS	We will illustrate the importance of knowledge of the anatomy of the abdominal wall nerve supply with a patient case.	null			In conclusion, since the abdominal wall can be considered as an organ with its own morphology and physiology, for both conventional and laparoscopic surgery, a thorough knowledge of the anatomy of the abdominal wall is essential to avoid injury of important structures during trocar placement.	This is the first reported case of abdominal wall paresis as a direct result of trocar placement.
PMC2762526	Pervasive refusal syndrome as part of the refusal-withdrawal-regression spectrum: critical review of the literature illustrated by a case report.	Y	Y	Y	Y	We also consider PRS closely related to regression, which is why we introduce a new concept: “the refusal–withdrawal–regression spectrum”.	We also consider PRS closely related to regression, which is why we introduce a new concept: “the refusal–withdrawal–regression spectrum”.			U		null	We also introduce the concept of the refusal–withdrawal–regression spectrum, of which PRS is a part.	We present a critical review of the existing literature, illustrated by a case report.		null	We propose an adaptation of the current diagnostic criteria and suggest both PRS in children and the well-known concept of regression in adults to be considered as parts of the refusal–withdrawal–regression spectrum.
PMC2771852	An autopsy report on multiple system atrophy diagnosed immunohistochemically despite severe ischaemic damage: a new approach for investigation of medical practice associated deaths in Japan.	Y	Y	Y	Y	Autopsy disclosed severe atrophy of the mesencephalon, brainstem, medulla oblongata and cerebellum. Gallyas-Braak, alpha-synuclein and ubiquitin-positive inclusions in the cytoplasm of glial cells were evident, despite the severe ischaemic damage due to respiratory arrest and subsequent respiratory support for 4 months.	Autopsy disclosed severe atrophy of the mesencephalon, brainstem, medulla oblongata and cerebellum. Gallyas-Braak, alpha-synuclein and ubiquitin-positive inclusions in the cytoplasm of glial cells were evident, despite the severe ischaemic damage due to respiratory arrest and subsequent respiratory support for 4 months.			U		This report is the first forensic autopsy report on multiple system atrophy (MSA) for investigation of the causes of death using the model project promoted by the Japanese government; additionally we report on the usefulness of using histochemistry for diagnosis of MSA in severely damaged brain tissue.	This report is the first forensic autopsy report on multiple system atrophy (MSA) for investigation of the causes of death using the model project promoted by the Japanese government; additionally we report on the usefulness of using histochemistry for diagnosis of MSA in severely damaged brain tissue.			null	null			Finally, we were able to demonstrate the usefulness of histochemistry in confirming the diagnosis of MSA, despite prolonged survival after hypoxic brain damage.
PMC2772953	Metastatic potential of an aneurysmal bone cyst.	Y	Y	Y	Y	We herewith document a case of a pelvic ABC metastatic to the lung, liver, and kidneys.	We herewith document a case of a pelvic ABC metastatic to the lung, liver, and kidneys.			U		However, even without sarcomatous transformation, ABC may metastasize as is described in this report.	However, even without sarcomatous transformation, ABC may metastasize as is described in this report.			null	To our knowledge, there are no previous reports of metastatic behavior of primary ABC.
PMC2773034	Spontaneous spinal subarachnoid hemorrhage associated with subdural hematoma at different spinal levels.	Y	Y	Y	Y	We describe the clinical features and MR-imaging findings of spontaneous spinal subarachnoid hemorrhage located in the lumbar spine associated with subdural hematoma at a higher, thoracic level in a 66-year-old man without neurological deficit.	We describe the clinical features and MR-imaging findings of spontaneous spinal subarachnoid hemorrhage located in the lumbar spine associated with subdural hematoma at a higher, thoracic level in a 66-year-old man without neurological deficit.			U		null	null			null	Further, the co-existence of spinal subarachnoid and subdural hemorrhage is extremely uncommon.
PMC2776168	Brainstem disconnection.	Y	Y	Y	Y	MRI of the brain showed disconnection between the pons and medulla with cerebellar hypoplasia and absent cerebellar peduncles.	Brainstem disconnection is a very rare neonatal abnormality, with only seven cases reported.			U		We present MRI and MRA imaging of brainstem disconnection with neurologic and vascular anomalies, as well as extracerebral malformations.	We present MRI and MRA imaging of brainstem disconnection with neurologic and vascular anomalies, as well as extracerebral malformations.			In summary, we offer imaging and discussion of a rare case of brainstem disconnection.	In summary, we offer imaging and discussion of a rare case of brainstem disconnection.				Brainstem disconnection is a rare neonatal congenital abnormality.
PMC2788135	Radiological-pathological correlation of pleomorphic liposarcoma of the anterior mediastinum in a 17-year-old girl.	Y	Y	Y	Y	We present a very rare case of an anterior mediastinal liposarcoma of the pleomorphic subtype in a 17-year-old girl, along with radiological and pathological correlation.	We present a very rare case of an anterior mediastinal liposarcoma of the pleomorphic subtype in a 17-year-old girl, along with radiological and pathological correlation.			U		We report a case of a large (20 cm × 8 cm) liposarcoma localized in the mediastinum of a 17-year-old girl. This tumor was treated surgically with resection, followed by adjuvant chemotherapy and radiation therapy.	We report a case of a large (20 cm × 8 cm) liposarcoma localized in the mediastinum of a 17-year-old girl. This tumor was treated surgically with resection, followed by adjuvant chemotherapy and radiation therapy.			In conclusion, we document a case of a primary anterior mediastinal pleomorphic liposarcoma in a 17-year-old girl.	In conclusion, we document a case of a primary anterior mediastinal pleomorphic liposarcoma in a 17-year-old girl.
PMC2788137	Aberrant splicing of the senataxin gene in a patient with ataxia with oculomotor apraxia type 2.	Y	Y	Y	Y	Here, we report the case of an 18-year-old woman, with classic clinical features of AOA2, who was found to harbor a mutation within senataxin intron 16.	Here, we report the case of an 18-year-old woman, with classic clinical features of AOA2, who was found to harbor a mutation within senataxin intron 16.			U		Here, we report a patient from a large consanguineous family who was found to possess a novel homozygous mutation in intron 16 which results in aberrant splicing of the SETX pre-mRNA and clinical AOA2.	Here, we report a patient from a large consanguineous family who was found to possess a novel homozygous mutation in intron 16 which results in aberrant splicing of the SETX pre-mRNA and clinical AOA2.			In this report, we identified a novel intronic mutation resulting in aberrant splicing of the SETX mRNA in a patient with clinical AOA2.	In this report, we identified a novel intronic mutation resulting in aberrant splicing of the SETX mRNA in a patient with clinical AOA2.
PMC2807528	Chemotherapy-induced neuronal maturation in sinonasal teratocarcinosarcoma--a unique observation.	Y	Y	Y	Y	We report the first case of a SNTCS in 23 year old male treated with neo-adjuvant chemotherapy followed by cranio-facial resection	This case throws light on the morphologic evidence of chemotherapy induced maturation in the neuroectodermal component within SNTCS, an event hitherto not reported in the literature in case of SNTCS.			U		null	null			To the best of our knowledge, this is the first case in the English literature documenting the morphologic maturation of neuroectodermal elements following administration of chemotherapeutic agents in a case of SNTCS.	To the best of our knowledge, this is the first case in the English literature documenting the morphologic maturation of neuroectodermal elements following administration of chemotherapeutic agents in a case of SNTCS.
PMC2807600	Collision sellar lesions: experience with eight cases and review of the literature.	Y	Y	Y	Y	We present a series of eight collision sellar lesions indentified among 548 transsphenoidally resected pituitary adenomas in two Neurosurgical Departments.	We present a series of eight collision sellar lesions indentified among 548 transsphenoidally resected pituitary adenomas in two Neurosurgical Departments.			U		The aim of this study is to report the experience of collision sellar lesions in surgical series and to emphasize on the theories of their origin and pathogenesis with review of the literature.	The aim of this study is to report the experience of collision sellar lesions in surgical series and to emphasize on the theories of their origin and pathogenesis with review of the literature.			null	null
PMC2808512	Prion protein amyloidosis with divergent phenotype associated with two novel nonsense mutations in PRNP.	Y	Y	Y	Y	In this report, we describe the clinical, histopathological and pathological prion protein (PrP(Sc)) characteristics of two Dutch patients carrying novel adjacent stop codon mutations in the C-terminal part of PRNP, resulting in either case in hereditary prion protein amyloidoses, but with strikingly different clinicopathological phenotypes.	In this report, we describe the clinical, histopathological and pathological prion protein (PrPSc) characteristics of two Dutch patients carrying novel adjacent stop codon mutations in the C-terminal part of PRNP, resulting in either case in hereditary prion protein amyloidoses, but with strikingly different clinicopathological phenotypes.			U		We describe here two cases of inherited prion disease carrying two novel consecutive stop codon mutations in the PRNP C-terminus, resulting in a PrP-CAA in one case, and in an unusual GSS phenotype with many neurofibrillary tangles and relative sparing of the cerebellum in the other.	We describe here two cases of inherited prion disease carrying two novel consecutive stop codon mutations in the PRNP C-terminus, resulting in a PrP-CAA in one case, and in an unusual GSS phenotype with many neurofibrillary tangles and relative sparing of the cerebellum in the other.			We describe two female Dutch patients with novel and almost identical stop codon mutations in the C-terminal part of PRNP, resulting in either case in hereditary prion protein amyloidoses, but with strikingly different clinicopathological phenotypes.	We describe two female Dutch patients with novel and almost identical stop codon mutations in the C-terminal part of PRNP, resulting in either case in hereditary prion protein amyloidoses, but with strikingly different clinicopathological phenotypes.
PMC2821504	Are the orthostatic fluid shifts to the calves augmented in autonomic failure?	Y	Y	A	A	Orthostatic fluid shifts at the level of the calf in AF are not augmented during the course of the day despite marked hypotension.	Orthostatic fluid shifts at the level of the calf in AF are not augmented during the course of the day despite marked hypotension.			S	Conclusion	In the present study, we examined whether OH in AF is associated with excessive orthostatic fluid shifts at the level of the calf.	null			null	In conclusion, orthostatic fluid shifts at the level of the calf in AF are not augmented during the course of the day despite marked hypotension.
PMC2825652	High-dose glycine treatment of refractory obsessive-compulsive disorder and body dysmorphic disorder in a 5-year period.	Y	Y	Y	Y	Treatment with glycine, an NMDAR coagonist, over 5 years led to robust reduction of OCD/BDD signs and symptoms except for partial relapses during treatment cessation.	Treatment with glycine, an NMDAR coagonist, over 5 years led to robust reduction of OCD/BDD signs and symptoms except for partial relapses during treatment cessation.			U		In this paper, we present the observations from a five-year period in which glycine, an NMDAR coagonist, was used as the sole treatment of previously refractory OCD and BDD.	In this paper, we present the observations from a five-year period in which glycine, an NMDAR coagonist, was used as the sole treatment of previously refractory OCD and BDD.			null	null
PMC2827419	Using the social entrepreneurship approach to generate innovative and sustainable malaria diagnosis interventions in Tanzania: a case study.	Y	Y	Y	Y	This paper seeks to provide a framework for applied research aimed to improve malaria diagnosis using a combination of the established methods, participatory action research and social entrepreneurship.	This case study introduces the idea of using the social entrepreneurship approach (SEA) to create innovative and sustainable applied health research outcomes.			S	BACKGROUND	null	It is anticipated that the social entrepreneurship approach (SEA), which is a combination of PAR and social entrepreneurship, can be used as a mechanism within health research in order to create sustainable change by incorporating important aspects such as a multi-disciplinary approach, constant innovation and adaptation, a defined timeline, as well as partnerships with key local stakeholders.			Sustainability of research outcomes in LMICs, such as Tanzania, may be guided by the five key SEA elements presented in this report.	null
PMC2828558	Abnormal nonstoring capillary endothelium: a novel feature of Gaucher disease. Ultrastructural study of dermal capillaries.	Y	Y	Y	Y	Ultrastructural study of skin biopsies in two cases of Gaucher disease (GD) patients (types II and III) revealed hitherto unknown alteration of the blood capillary endothelial cells (ECs) featured by hypertrophy and numerous subplasmalemmal microvesicles underneath both the apical and basal membranes.	Ultrastructural study of skin biopsies in two cases of Gaucher disease (GD) patients (types II and III) revealed hitherto unknown alteration of the blood capillary endothelial cells (ECs) featured by hypertrophy and numerous subplasmalemmal microvesicles underneath both the apical and basal membranes.			U		In this report, we present for the first time prominent alteration of the capillary endothelial cells (ECs) disclosed by routine ultrastructural examination of skin biopsies of patients with type II and type III GD.	In this report, we present for the first time prominent alteration of the capillary endothelial cells (ECs) disclosed by routine ultrastructural examination of skin biopsies of patients with type II and type III GD.			null	null
PMC2848922	Femur metastasis in carcinoma of the uterine cervix: a rare entity.	Y	Y	Y	Y	We report the first case of isolated femur metastasis in a locally advanced cervical cancer (LACC) patients.	We report the first case of isolated femur metastasis in a locally advanced cervical cancer (LACC) patients.			S	PURPOSE	We report the first case of bone metastasis from carcinoma of the cervix, wherein the patient developed isolated metastasis to left diaphysis femur.	We report the first case of bone metastasis from carcinoma of the cervix, wherein the patient developed isolated metastasis to left diaphysis femur.			null	null
PMC2854355	Isolated eyelid closure myotonia in two families with sodium channel myotonia.	Y	Y	Y	Y	We describe the first distinctive clinical genotype-phenotype correlation within NaCh: a strictly isolated eyelid closure myotonia associated with the L250P mutation in SCN4A.	We describe the first distinctive clinical genotype–phenotype correlation within NaCh: a strictly isolated eyelid closure myotonia associated with the L250P mutation in SCN4A			U		null	null			null	In contrast to these two clinical phenotypes that are typically characterized by generalized myotonia and distinctive additional features, we report on the first distinctive clinical genotype–phenotype correlation within the sodium channelopathies that we found to be associated with an isolated eyelid closure myotonia due to the L250P mutation.
PMC2856853	Management of trichobezoar: case report and literature review.	Y	Y	Y	Y	null	null			U		The aim of this study is to evaluate our experience and to select the most appropriate approach in light of these new developments, based on a thorough review of the current literature.	null			null	null
PMC2859224	New insights into perinatal testicular torsion.	Y	Y	Y	Y	These data are discussed together with the existing literature and may help shed new light on the natural course of testicular torsion and its treatment.	These data are discussed together with the existing literature and may help shed new light on the natural course of testicular torsion and its treatment.			U		null	This yielded some new and unexpected insights into the pathogenesis of PTT.	Having seen many patients with sequelae of PTT and one particularly unfortunate case of bilateral torsion diagnosed only at the age of 4, the authors subsequently documented every aspect of history and clinical findings in an attempt to better understand this condition. This yielded some new and unexpected insights into the pathogenesis of PTT.		null	null
PMC2872723	Retrieval of an embolization coil accidentally dislodged in the descending aorta of a dog with a patent ductus arteriosus.	Y	Y	Y	Y	A 3.5-year-old intact female miniature poodle (weighing 2.7 kg) was referred to the Veterinary Teaching Hospital at Kangwon National University, because of inadvertent aortic embolization, by an occlusion coil used for the closure of patent ductus arteriosus (PDA).	A 3.5-year-old intact female miniature poodle (weighing 2.7 kg) was referred to the Veterinary Teaching Hospital at Kangwon National University, because of inadvertent aortic embolization, by an occlusion coil used for the closure of patent ductus arteriosus (PDA).			U		In this case report we describe a method of retrieval of a coil accidentally dislodged that migrated to the abdominal aorta where the renal arteries branch using a foreign body forceps with a three-wire nail tip.	null			null	null
PMC2876883	Mutations in MUSK causing congenital myasthenic syndrome impair MuSK-Dok-7 interaction.	Y	Y	A	Y	We describe a severe congenital myasthenic syndrome (CMS) caused by two missense mutations in the gene encoding the muscle specific receptor tyrosine kinase (MUSK).	Our findings demonstrate that missense mutations in MUSK can result in a severe form of CMS and indicate that the inability of MuSK mutants to interact with Dok-7, but not with Lrp4 or Tid1, is a major determinant of the pathogenesis of the CMS caused by MUSK mutations.			U		Here, we describe a severe form of CMS resulting from two missense mutations (M605I and A727V).	Our findings confirm previous observations and further indicate that disruption of the interaction of MuSK with Dok-7 plays a fundamental role in the pathogenesis of MUSK-associated CMS.			We provide here a complete report of a CMS caused by two missense mutations in MUSK, including a description of the findings from in vitro microelectrode recordings, electron microscopy of the NMJ and the key molecular interactions responsible for this syndrome.	null
PMC2880968	Postoperative peri-axillary seroma following axillary artery cannulation for surgical treatment of acute type A aortic dissection.	Y	Y	Y	Y	We herein present the case of a 36-year-old Caucasian man with known Marfan syndrome and acute type A aortic dissection, who had direct right axillary artery cannulation for surgery of the ascending aorta. Postoperatively, the patient developed an axillary perigraft seroma.	We herein present the case of a 36-year-old Caucasian man with known Marfan syndrome and acute type A aortic dissection, who had direct right axillary artery cannulation for surgery of the ascending aorta. Postoperatively, the patient developed an axillary perigraft seroma.			U		We herein describe the case of a 36 year old man with Marfan syndrome and acute aortic dissection, who had right axillary artery cannulation for aortic root and ascending aorta replacement, and postoperatively developed a seroma in the right suclavian area.	We herein describe the case of a 36 year old man with Marfan syndrome and acute aortic dissection, who had right axillary artery cannulation for aortic root and ascending aorta replacement, and postoperatively developed a seroma in the right suclavian area.			This is the first reported case of a seroma following axillary artery repair with a graft, after arterial cannulation for CPB.	null
PMC2885784	Mobile therapy: case study evaluations of a cell phone application for emotional self-awareness.	Y	Y	Y	Y	This exploratory study examined the potential of mobile phone technologies to broaden access to cognitive behavioral therapy techniques and to provide in-the-moment support.	Five case studies illustrate participants' use of the mobile phone application to increase self-awareness and to cope with stress.		This exploratory study examined the potential of mobile phone technologies to broaden access to cognitive behavioral therapy techniques and to provide in-the-moment support.	S	OBJECTIVE	In this study, we examined the use of a mobile phone application that combined experience sampling of mood with exercises inspired by cognitive behavioral therapy.	In this study, we examined the use of a mobile phone application that combined experience sampling of mood with exercises inspired by cognitive behavioral therapy.			null	We examined how people used this application to increase self-awareness in moments of stress,
PMC2899623	Cauda equina entrapment in a pseudomeningocele after lumbar schwannoma extirpation.	Y	Y	Y	Y	Here, we present a case of symptomatic transdural cauda equina herniation and incarceration into a pseudomeningocele, 3 months after extirpation of a lumbar Schwannoma.	Here, we present a case of symptomatic transdural cauda equina herniation and incarceration into a pseudomeningocele, 3 months after extirpation of a lumbar Schwannoma.			U		null	null			null	null
PMC2907041	Central posterior capsule pigmentation in a patient with pigment dispersion and previous ocular trauma: a case report.	Y	Y	Y	Y	We report a 55-year-old man with unusually dense, unilateral central posterior capsule pigmentation associated with the characteristic clinical features of pigment dispersion syndrome, including a Krukenberg's spindle and dense trabecular pigmentation in both eyes.	We report a 55-year-old man with unusually dense, unilateral central posterior capsule pigmentation associated with the characteristic clinical features of pigment dispersion syndrome, including a Krukenberg's spindle and dense trabecular pigmentation in both eyes.			U		This is a case report of an unusual pattern of unilateral dense vitreo-lenticular pigment accumulation in an eye with history of blunt trauma in a patient with bilateral pigment dispersion.	This is a case report of an unusual pattern of unilateral dense vitreo-lenticular pigment accumulation in an eye with history of blunt trauma in a patient with bilateral pigment dispersion.			In this report, another type of posterior capsule pigmentation associated with PDS is described.	null
PMC2908448	Primary tooth abscess caused by Mycobacterium bovis in an immunocompetent child.	Y	Y	Y	Y	We present the unusual case of an immunocompetent 6-year-old child residing in an urban area with primary oral tuberculosis due to Mycobacterium bovis, which was confirmed by the application of a molecular genetic approach.	We present the unusual case of an immunocompetent 6-year-old child residing in an urban area with primary oral tuberculosis due to Mycobacterium bovis, which was confirmed by the application of a molecular genetic approach.			U		The purpose of this report is to present an unusual case of primary oral tuberculosis due to Mycobacterium bovis in a 6-year-old boy residing in an urban area.	The purpose of this report is to present an unusual case of primary oral tuberculosis due to Mycobacterium bovis in a 6-year-old boy residing in an urban area.			null	In conclusion, we report a case of dental abscess due to M. bovis in an immunocompetent child who lacked epidemiological risk factors for this infection.
PMC2910894	Interobserver variation of the histopathological diagnosis in clinical trials on glioma: a clinician's perspective.	Y	Y	Y	Y	This interobserver variation has an effect on both the typing and grading of glial tumors.	This interobserver variation has an effect on both the typing and grading of glial tumors.			U		null	A number of studies have firmly established the presence and clinical relevance of interobserver variation in the pathological diagnosis of glioma.			null	Interobserver variation in the pathological diagnosis is a well-recognized and major issue in both the management of brain tumor patients and the conduct of clinical trials on brain tumors.
PMC2917618	Intraosseous foreign body granuloma in rotator cuff repair with bioabsorbable suture anchor.	Y	Y	Y	Y	This report represents the first published case of an intraosseous foreign body granuloma in the humeral head after arthroscopic rotator cuff tear fixation with a poly-L: -lactide (PLLA) suture anchor.	This report represents the first published case of an intraosseous foreign body granuloma in the humeral head after arthroscopic rotator cuff tear fixation with a poly-l-lactide (PLLA) suture anchor.			U		This report represents the first published case of an intraosseous foreign body granuloma in the humeral head after arthroscopic rotator cuff tear fixation with a poly-L: -lactide (PLLA) suture anchor.	Here, we present for the first time the case of an intraosseous foreign body granuloma in the humeral head after arthroscopic rotator cuff tear fixation (supraspinatus tendon) with a PLLA suture anchor.			null	null
PMC2922722	Novel epitheliomesenchymal biphasic stomach tumour (gastroblastoma) in a 9-year-old: morphological, ultrastructural and immunohistochemical findings.	Y	Y	Y	Y	Gastroblastoma is a rare gastric epitheliomesenchymal biphasic tumour composed of spindle and epithelial cells, reported by Miettinen et al in a series of three cases in 2009.	Gastroblastoma is a rare gastric epitheliomesenchymal biphasic tumour composed of spindle and epithelial cells, reported by Miettinen et al in a series of three cases in 2009.			U		Gastroblastoma is a recently identified novel stomach epitheliomesenchymal biphasic tumour composed of uniform spindle and epithelial cells, reported by Miettinen et al in a series of three cases. Herein, we report a probable fourth case arising in the distal antrum of the stomach in a 9-year-old boy.	Gastroblastoma is a recently identified novel stomach epitheliomesenchymal biphasic tumour composed of uniform spindle and epithelial cells, reported by Miettinen et al in a series of three cases.			null	Despite the aforementioned morphological and immunohistochemical differences, we believe that the present case is another example of gastroblastoma.
PMC2931644	Sacral neuromodulation as a treatment for neuropathic clitoral pain after abdominal hysterectomy.	Y	Y	Y	Y	The results of this report suggest that SNM may be effective in patients with neuropathic pelvic pain.	The results of this report suggest that SNM may be effective in patients with neuropathic pelvic pain.			U		We present a case of a patient with clitoral pain following hysterectomy, treated successfully with SNM therapy.	We present a case of a patient with clitoral pain following hysterectomy, treated successfully with SNM therapy.			null	SNM shows to be beneficial in improving clitoral pain and the effect persists already for up to 6 months post-implantation.
PMC2944962	Efficient identification of novel mutations in patients with limb girdle muscular dystrophy.	Y	Y	Y	Y	We aimed to efficiently identify pathogenic mutations via homozygosity mapping in a population in which the genetics of LGMD2 has not been well characterized.	We aimed to efficiently identify pathogenic mutations via homozygosity mapping in a population in which the genetics of LGMD2 has not been well characterized.			U		Here, we report the discovery of five novel mutations in four genes via homozygosity mapping in 11 Saudi Arabian families, accomplished at a fraction of the cost required to sequence all 15 LGMD2 genes.	Here, we report the discovery of five novel mutations in four genes via homozygosity mapping in 11 Saudi Arabian families, accomplished at a fraction of the cost required to sequence all 15 LGMD2 genes.			In our study, homozygosity mapping via linkage analysis was used to efficiently identify five novel and three known mutations in five commonly mutated LGMD2 genes (SGCA, SGCB, SGCD, SGCG, and FKRP) and a congenital myopathy gene (SEPN1).	In our study, homozygosity mapping via linkage analysis was used to efficiently identify five novel and three known mutations in five commonly mutated LGMD2 genes (SGCA, SGCB, SGCD, SGCG, and FKRP) and a congenital myopathy gene (SEPN1).
PMC2948131	Adolescents with symptomatic laminolysis: report of two cases.	Y	Y	Y	Y	In this paper, we describe two adolescent sports players with symptomatic lumbar laminolysis.	In this paper, we describe two adolescent sports players with symptomatic lumbar laminolysis.			U		We encountered two adolescent sports players with symptomatic laminolysis.	We encountered two adolescent sports players with symptomatic laminolysis.			null	null
PMC2957323	Identification by whole-genome resequencing of gene defect responsible for severe hypercholesterolemia.	Y	Y	Y	Y	Here, we used sequencing-by-ligation to sequence the genome of an 11-month-old breast-fed girl with xanthomas and very high plasma cholesterol levels (1023 mg/dl).	Here, we used sequencing-by-ligation to sequence the genome of an 11-month-old breast-fed girl with xanthomas and very high plasma cholesterol levels (1023 mg/dl).			U		In the present study, we used whole-genome sequencing to identify the molecular defect in an infant with severe hypercholesterolemia of unknown etiology.	In the present study, we used whole-genome sequencing to identify the molecular defect in an infant with severe hypercholesterolemia of unknown etiology.			null	null
PMC2980627	Sclerosing angiomatoid nodular transformation of the spleen: CT, MR, PET, and ⁹⁹(m)Tc-sulfur colloid SPECT CT findings with gross and histopathological correlation.	Y	Y	Y	Y	Sclerosing nodular transformation of the spleen shows increased tracer accumulation on positron emission tomography, and a central scar-like appearance with an enhancing capsule and radiating septae on CT and MR studies that reflects the gross and histopathological features of the lesion may be visible.	Sclerosing nodular transformation of the spleen shows increased tracer accumulation on positron emission tomography, and a central scar-like appearance with an enhancing capsule and radiating septae on CT and MR studies that reflects the gross and histopathological features of the lesion may be visible.			U		null	null			null	Few cross-sectional imaging reports have detailed the radiological appearance of SANT of the spleen, but the literature suggests that a variably sized lesion, often large, with peripheral enhancement that progressively fills in toward the center of the lesion through radiating septae is a typical appearance on enhanced ultrasound, CT, and MR studies.
PMC2988214	Removal of an oral squamous cell carcinoma including parts of osseointegrated implants in the marginal mandibulectomy. A case report.	Y	Y	Y	Y	In this case, a novel surgical treatment of an OSCC in the vicinity of endosseous implants is reported.	In a 69-year-old woman, a recurrent OSCC (cT2N0M0) developed in the floor of the mouth extending to the attached keratinized peri-implant mucosa of both interforaminal-placed dental implants.			S	PURPOSE	null	null			To our knowledge, this is the first report that describes the removal of implants in the vicinity of an OSCC by cutting them consecutively during the marginal mandibulectomy.	To our knowledge, this is the first report that describes the removal of implants in the vicinity of an OSCC by cutting them consecutively during the marginal mandibulectomy.
PMC2991222	A role of diffusion tensor imaging in movement disorder surgery.	Y	Y	Y	U	null	null			U		In this study, we sought to better understand the mechanisms of side effects from DBS in patients undergoing treatment for movement disorders.				null
PMC2991233	Improved discrimination of melanotic schwannoma from melanocytic lesions by combined morphological and GNAQ mutational analysis.	Y	Y	Y	Y	We conclude that a detailed analysis of morphology combined with GNAQ mutational analysis can aid in the differential diagnosis of melanotic schwannoma with leptomeningeal melanocytic lesions.	We conclude that a detailed analysis of morphology combined with GNAQ mutational analysis can aid in the differential diagnosis of melanotic schwannoma with leptomeningeal melanocytic lesions.			U		The aims of the present study were (1) to perform a thorough histological review of a series of lesions that were (initially) diagnosed as melanotic schwannoma and to analyze these cases for mutations in the GNAQ gene, and (2) to assess the diagnostic value of GNAQ mutational analysis in the differential diagnosis of melanotic schwannoma with primary leptomeningeal melanocytic lesions by includin…	The aims of the present study were (1) to perform a thorough histological review of a series of lesions that were (initially) diagnosed as melanotic schwannoma and to analyze these cases for mutations in the GNAQ gene, and (2) to assess the diagnostic value of GNAQ mutational analysis in the differential diagnosis of melanotic schwannoma with primary leptomeningeal melanocytic lesions by includin…			The aim of the present study was to perform a thorough histological review of a series of lesions that were initially diagnosed as melanotic schwannoma and analyze these cases for mutations in the GNAQ gene. In addition, we evaluated the diagnostic value of GNAQ mutational analysis in the sometimes difficult differential diagnosis with primary leptomeningeal melanocytic lesions.	Thus, GNAQ mutational analysis can have diagnostic value: in case a GNAQ mutation is present, this supports the diagnosis of a melanocytic lesion.			In conclusion, this study illustrates the difficult differential diagnosis of melanotic schwannoma with leptomeningeal melanocytoma, and shows that a detailed analysis of morphology combined with molecular analysis of the GNAQ hotspot mutation can aid herein.
PMC2994642	Rib head protrusion into the central canal in type 1 neurofibromatosis.	Y	Y	Y	Y	We retrospectively reviewed clinical presentation, imaging, operative reports and post-operative courses in four NF1 patients with intraspinal rib head dislocation and dystrophic scoliosis.	To present clinical and imaging findings of intraspinal rib head dislocation in NF1.			S	MATERIALS AND METHODS	We report the clinical and radiographic findings of four cases of rib head dislocation into the spinal canal in patients with dystrophic scoliosis secondary to NF1, including radiographs, CTs and MRIs, as well as clinical manifestations and management strategies in this uncommon but important entity.	We report the clinical and radiographic findings of four cases of rib head dislocation into the spinal canal in patients with dystrophic scoliosis secondary to NF1, including radiographs, CTs and MRIs, as well as clinical manifestations and management strategies in this uncommon but important entity.			null	Intraspinal rib head dislocation in NF1 is an uncommon entity with significant clinical and surgical implications.
PMC3000473	Challenges and pitfalls in the management of parathyroid carcinoma: 17-year follow-up of a case and review of the literature.	Y	Y	Y	Y	null	null			U		We report here the nearly two decades’ odyssey of a male patient with multiple metastases from parathyroid carcinoma, describing in the process the challenges and pitfalls we encountered in the management of this difficult malignancy.	We report here the nearly two decades’ odyssey of a male patient with multiple metastases from parathyroid carcinoma, describing in the process the challenges and pitfalls we encountered in the management of this difficult malignancy.			This clinical case with a follow-up spanning over 17 years illustrates that the long-term management of patients with metastatic parathyroid carcinoma remains indeed a daunting task, despite all recent imaging, surgical and medical advances.	To our knowledge, we report here one of the longest survival and follow-up in one centre of a patient with recurrent metastatic parathyroid carcinoma.
PMC3003788	Ventricular fibrillation caused by electrocoagulation in monopolar mode during laparoscopic subphrenic mass resection.	Y	Y	Y	Y	We present a video of laparoscopic subphrenic mass resection using monopolar coagulation during which ventricular fibrillation occurred and from which the patient was successfully resuscitated.	We present a video of laparoscopic subphrenic mass resection using monopolar coagulation during which ventricular fibrillation occurred and from which the patient was successfully resuscitated.	We present a video of a patient who experienced ventricular fibrillation during laparoscopic surgery which was successfully defibrillated leaving no permanent cardiac injury.	We present a video of a patient who experienced ventricular fibrillation during laparoscopic surgery which was successfully defibrillated leaving no permanent cardiac injury.	S	BACKGROUND	We present a video of laparoscopic subphrenic mass resection using monopolar coagulation during which ventricular fibrillation occurred and the patient was successfully resuscitated.	We present a video of laparoscopic subphrenic mass resection using monopolar coagulation during which ventricular fibrillation occurred and the patient was successfully resuscitated.			In conclusion, we present a video of a patient who during laparoscopic surgery experienced ventricular fibrillation which was successfully defibrillated, leaving no permanent cardiac injury.	In conclusion, we present a video of a patient who during laparoscopic surgery experienced ventricular fibrillation which was successfully defibrillated, leaving no permanent cardiac injury.
PMC3014466	Pseudoaneurysm overlying an osteochondroma: a noteworthy complication.	Y	Y	Y	Y	We describe a case of traumatic pseudoaneurysm of the brachial artery presenting as a soft tissue mass in a patient who was treated for an osteochondroma 3 years earlier.	We describe a case of traumatic pseudoaneurysm of the brachial artery presenting as a soft tissue mass in a patient who was treated for an osteochondroma 3 years earlier.			U		We present a case of posttraumatic pseudoaneurysm of the brachial artery occurring after incomplete resection of an osteochondroma and presenting as a soft tissue mass.	We present a case of posttraumatic pseudoaneurysm of the brachial artery occurring after incomplete resection of an osteochondroma and presenting as a soft tissue mass.			null	Therefore, according to the patient’s history of blunt trauma, to MRI features, and to the surgical findings of close proximity of the pseudoaneurysm to a cartilaginous spur, the diagnosis was traumatic pseudoaneurysm caused by an osteochondroma.
PMC3015193	Misoprostol and termination of pregnancy: is there a need for ultrasound screening in a general population to assess the risk for adverse outcome in cases of uterine anomaly?	Y	Y	A	A	The implications of uterine anomalies are not an argument in the discussion whether to use misoprostol for termination of pregnancy in developing countries with scarce diagnostics tools.	The implications of uterine anomalies are not an argument in the discussion whether to use misoprostol for termination of pregnancy in developing countries with scarce diagnostics tools.			S	Conclusions	In this paper we present a case report and a review of the literature on the use of misoprostol for termination of pregnancy in women with uterine anomaly.	null			null	The precise risks of uterine rupture with misoprostol for termination of pregnancy in the presence of uterine anomalies are not known.
PMC3015220	Thoracoscopic assisted pneumonectomy.	Y	Y	Y	Y	Successful resection was made possible by use of combined open and thoracoscopic modalities.	Successful resection was made possible by use of combined open and thoracoscopic modalities.			U		null	Walker from the City Hospital in Edinburgh reported the first video-assisted left pneumonectomy in a 51-year-old woman with an adenocarcinoma involving both upper and lower lobes.			null	Success of thoracoscopic lysis of pleural adhesions suggests the option of limited thoracotomy in pneumonectomy even in the presence of an active inflammatory process.			had trouble here
PMC3015264	Laparoscopic transhiatal esophagectomy for Barrett's esophagus with high grade dysplasia.	Y	Y	Y	Y	This report describes a total laparoscopic transhiatal esophagectomy in a 55 year old female with Barrett's esophagus and high grade dysplasia.	This report describes a total laparoscopic transhiatal esophagectomy in a 55 year old female with Barrett's esophagus and high grade dysplasia.			S	CASE REPORT	We report our technical approach to a totally laparoscopic transhiatal esophagectomy in a patient with Barrett's esophagus and high-grade dysplasia.	We report our technical approach to a totally laparoscopic transhiatal esophagectomy in a patient with Barrett's esophagus and high-grade dysplasia.			In this report, we describe a case of total laparoscopic transhiatal esophagectomy.	null
PMC3015617	Lithotripsy in the laparoscopic era.	Y	Y	A	A	We present one case of retained CBD stone after 2 failed endoscopic sphincterotomies and balloon/basket extraction treated by electrohydraulic lithotripsy (EHL).	We present one case of retained CBD stone after 2 failed endoscopic sphincterotomies and balloon/basket extraction treated by electrohydraulic lithotripsy (EHL).			S	OBJECTIVES	Moving from the presentation of 1 case of difficult retained CBD stone treated with electrohydraulic lithotripsy (EHL), we review the indications and complications of lithotripsy in the era of laparoscopic surgery.	Moving from the presentation of 1 case of difficult retained CBD stone treated with electrohydraulic lithotripsy (EHL), we review the indications and complications of lithotripsy in the era of laparoscopic surgery.			null	null
PMC3015628	Laparoscopic cholecystectomy in a patient with a biventricular cardiac assist device.	Y	Y	Y	Y	We describe herein the first reported successful laparoscopic cholecystectomy in a patient with a paracorporeal biventricular assist device.	We describe herein the first reported successful laparoscopic cholecystectomy in a patient with a paracorporeal biventricular assist device.			U		This patient ultimately was treated by laparoscopic cholecystectomy, which has not been previously reported in a patient with a BiVAD.	This patient ultimately was treated by laparoscopic cholecystectomy, which has not been previously reported in a patient with a BiVAD.			This represents the first reported laparoscopic cholecystectomy in a patient with a BiVAD.	This represents the first reported laparoscopic cholecystectomy in a patient with a BiVAD.
PMC3015639	Emergency laparoscopic unroofing of a ruptured hepatic cyst.	Y	Y	Y	Y	We report a case of laparoscopic unroofing of a 15-cm ruptured hepatic cyst, which had recurred after previous percutaneous alcohol instillation therapy.	We report a case of laparoscopic unroofing of a 15-cm ruptured hepatic cyst, which had recurred after previous percutaneous alcohol instillation therapy.			U		We report a case of laparoscopic unroofing of a ruptured hepatic cyst, which had recurred after previous percutaneous alcohol instillation therapy.	We report a case of laparoscopic unroofing of a 15-cm ruptured hepatic cyst, which had recurred after previous percutaneous alcohol instillation therapy.			null	We report a case of laparoscopic unroofing of a 15-cm ruptured hepatic cyst, which had recurred after previous percutaneous alcohol instillation therapy.
PMC3015653	Heated, humidified CO2 gas is unsatisfactory for awake laparoscopy.	Y	Y	Y	Y	Heated, humidified CO2 gas insufflation does not reduce pain sufficiently to permit satisfactory performance of laparoscopy with local anesthesia, especially when full volume insufflation is required.	Heated, humidified CO2 gas insufflation does not reduce pain sufficiently to permit satisfactory performance of laparoscopy with local anesthesia, especially when full volume insufflation is required.			S	CONCLUSIONS	null	null			null	null
PMC3015703	Bile causing an acute scrotum immediately after laparoscopic cholecystectomy.	Y	Y	Y	Y	To the best of our knowledge this is the first report of bile causing an acute scrotum following laparoscopic surgery.	To the best of our knowledge this is the first report of bile causing an acute scrotum following laparoscopic surgery.			U		To the best of our knowledge, this is the first case of an acute hemiscrotum presenting after laparoscopic biliary surgery.	To the best of our knowledge, this is the first case of an acute hemiscrotum presenting after laparoscopic biliary surgery.			We have described the presentation of an acute right hemiscrotum immediately following laparoscopic cholecystectomy.	We have described the presentation of an acute right hemiscrotum immediately following laparoscopic cholecystectomy.
PMC3015705	Laparoscopic wedge resection of gastric leiomyoma.	Y	Y	Y	Y	Herein, we describe a case of laparoscopic wedge resection of gastric leiomyoma.	Herein, we describe a case of laparoscopic wedge resection of gastric leiomyoma.			U		null	Laparoscopic wedge resection of gastric leiomyoma is technically feasible, safe, and useful.			null	When selected properly, the laparoscopic approach is considered curative and minimally invasive for resection of localized gastric tumors.
PMC3015714	Laparoscopic transmesocolic pyelolithotomy in an ectopic pelvic kidney.	Y	Y	Y	Y	We report the management of symptomatic stones in a pelvic ectopic kidney lying anterior to the L5 vertebra and sacrum by transmesocolic laparoscopic pyelolithotomy in an 11-year-old child.	We report the management of symptomatic stones in a pelvic ectopic kidney lying anterior to the L5 vertebra and sacrum by transmesocolic laparoscopic pyelolithotomy in an 11-year-old child.			U		We present a case of stones in a pelvic ectopic kidney managed by transmesocolic laparoscopic pyelolithotomy.	We present a case of stones in a pelvic ectopic kidney managed by transmesocolic laparoscopic pyelolithotomy.			null	Laparoscopic pyelolithotomy can be safely and effectively performed in a pelvic kidney with a laterally or anteriorly directed pelvis without the need for ancillary modalities.
PMC3015794	Laparoscopic management of intestinal obstruction due to phytobezoar.	Y	Y	Y	Y	This report demonstrates the case of a patient with intestinal obstruction caused by phytobezoar (mango seed) who was treated laparoscopically.	This report demonstrates the case of a patient with intestinal obstruction caused by phytobezoar (mango seed) who was treated laparoscopically.			U		This report describes a case of small-bowel obstruction due to bezoar (mango seed) treated with laparoscopy.	This report describes a case of small-bowel obstruction due to bezoar (mango seed) treated with laparoscopy.			null	The laparoscopic approach is a feasible method in the management of bezoar-induced intestinal obstruction when performed by a well-trained and experienced laparoscopic surgeon in select patients.
PMC3015876	Transanal endoscopic drainage of abdominopelvic sepsis.	Y	Y	Y	Y	In this report we describe a patient treated with transanal endoscopic drainage of postoperative abdominopelvic sepsis.	In this report we describe a patient treated with transanal endoscopic drainage of postoperative abdominopelvic sepsis.			U		The following case illustrates the application of NOTES in the treatment of abdominal sepsis.	The following case illustrates the application of NOTES in the treatment of abdominal sepsis.			null	null
PMC3015896	Septic pelvic thrombophlebitis following laparoscopic hysterectomy.	Y	Y	Y	Y	We report the first case of septic pelvic thrombophlebitis following laparoscopic hysterectomy in a 51-year-old woman who developed fever on postoperative day 4.	We report the first case of septic pelvic thrombophlebitis following laparoscopic hysterectomy in a 51-year-old woman who developed fever on postoperative day 4.			S	CASE REPORT	We report the first case of SPT occurring 4 days after a total laparoscopic hysterectomy.	We report the first case of SPT occurring 4 days after a total laparoscopic hysterectomy.			null	Review of the English-language literature reveals no reports of previous cases of SPT associated with laparoscopic surgery.
PMC3015908	Laparoscopic antrectomy for a proximal duodenal Brunner gland hamartoma.	Y	Y	Y	Y	We present a patient with a preoperative histology proved diagnosis of isolated duodenal tubulovillous adenomatous polyp with high-grade dysplasia for whom we performed laparoscopic antrectomy.	We present a patient with a preoperative histology proved diagnosis of isolated duodenal tubulovillous adenomatous polyp with high-grade dysplasia for whom we performed laparoscopic antrectomy.			U		We present a patient with a preoperative histology proved diagnosis of isolated duodenal tubulovillous adenomatous polyp with high-grade dysplasia for whom we performed laparoscopic antrectomy.	To our knowledge, laparoscopic antrectomy for a hamartomatous duodenal polyp has not been reported yet.			null	null
PMC3015939	Laparoscopic repair of a right paraduodenal hernia.	Y	Y	Y	Y	Ours is the second report to describe the preoperative diagnosis and totally laparoscopic repair of a right PDH.	Ours is the second report to describe the preoperative diagnosis and totally laparoscopic repair of a right PDH.		The patient underwent successful laparoscopic right PDH repair and was discharged home on postoperative day 1 without late sequelae.	S	Background and Objectives	We describe herein the preoperative radiographic diagnosis and successful laparoscopic repair of a right PDH in a young adult female.	The patient underwent successful laparoscopic right PDH repair and was discharged home on postoperative day 1 without late sequelae.			null	null
PMC3015980	Robotic-assisted laparoscopic extravesical ureteroneocystostomy for management of adult ureteral duplication with upper pole prostatic urethral insertion.	Y	Y	Y	Y	Robotic-assisted laparoscopic reconstructive techniques are feasible and efficacious in the management of adult ureteral anomalies.	Robotic-assisted laparoscopic reconstructive techniques are feasible and efficacious in the management of adult ureteral anomalies.	Using a 5-port transperitoneal robotic-assisted laparoscopic technique, an extravesical upper pole ureteroneocystostomy was performed.	Using a 5-port transperitoneal robotic-assisted laparoscopic technique, an extravesical upper pole ureteroneocystostomy was performed.	U		We present a case of an adult male presenting with a symptomatic obstruction of an ectopic upper pole moiety inserting into the prostatic urethra managed with robotic-assisted laparoscopic extravesical ureteroneocystostomy.	We present a case of an adult male presenting with a symptomatic obstruction of an ectopic upper pole moiety inserting into the prostatic urethra managed with robotic-assisted laparoscopic extravesical ureteroneocystostomy.			Ureteral duplication with ectopic insertion into the prostatic urethra is a diagnosis rarely made in adult patients. To our knowledge, this is the first such case managed with robotic-assisted laparoscopic extravesical ureteroneocystostomy.	Ureteral duplication with ectopic insertion into the prostatic urethra is a diagnosis rarely made in adult patients. To our knowledge, this is the first such case managed with robotic-assisted laparoscopic extravesical ureteroneocystostomy.
PMC3016164	Diagnosis of alpha-1-antitrypsin deficiency in bleeding disorder-related neonatal death.	Y	Y	Y	Y	In conclusion, AAT deficiency is a rare genetic disorder that can lead to a serious bleeding disorder in the neonatal period if not recognised on time.	In conclusion, AAT deficiency is a rare genetic disorder that can lead to a serious bleeding disorder in the neonatal period if not recognised on time.			U		null	null			null	In conclusion, however, early recognition of the warning bleeds or cholestasis, correct diagnosis using pathology as a diagnostic instrument in addition to the existing methods and adjustment of the standard vitamin K prophylaxis protocols to prevent VKDB complications can be life saving in AAT deficiency patients especially in the neonatal period.
PMC3019046	Laparoscopically treated pancreatic insulinoma. Case report.	Y	Y	Y	Y	We report the case of a female patient, of 61 years old, with pancreatic insulinoma localized in the junction between the head and the istm of the pancreas, of 1,4 cm in size, which induced hypoglycemia due to endogenous insulin hypersecretion. The tumor was removed by laparoscopic enucleation in March 2009.	We report the case of a female patient, of 61 years old, with pancreatic insulinoma localized in the junction between the head and the istm of the pancreas, of 1,4 cm in size, which induced hypoglycemia due to endogenous insulin hypersecretion. The tumor was removed by laparoscopic enucleation in March 2009.			U		null	Insulinomas' treatment is surgical; the procedures (duodenopancreatectomy, distal pancreatectomy or enucleation) can be performed by open or laparoscopic approach.			null	null
PMC3021314	Laparoscopic radical nephrectomy in a pelvic ectopic kidney: keys to success.	Y	Y	Y	Y	Laparoscopic radical nephrectomy for a pelvic ectopic kidney appears to be safe and efficacious.	Laparoscopic radical nephrectomy for a pelvic ectopic kidney appears to be safe and efficacious.			S	Conclusions	Herein, we present the report of a successful laparoscopic radical pelvic nephrectomy for renal cell carcinoma.	Despite the proliferation of minimally invasive techniques, laparoscopic radical nephrectomy of a pelvic kidney for renal cell carcinoma is a procedure with little precedent. Herein, we present the report of a successful laparoscopic radical pelvic nephrectomy for renal cell carcinoma.			null	The performance of laparoscopic radical nephrectomy for a pelvic ectopic kidney appears to be safe and efficacious.
PMC3025122	A fetal scalp electrode as a simple aid in the search for a lost needle fragment during sacrospinous ligament fixation.	Y	Y	Y	Y	A fetal scalp electrode helped as a search device to localize the needle on X-ray during the secondary surgery.	A fetal scalp electrode helped as a search device to localize the needle on X-ray during the secondary surgery.			U		null	null			This report describes the first case of a lost needle fragment as the cause of buttock pain after SSLF. Furthermore, there are no previous reports on a fetal scalp electrode as a simple aid in the search for a needle fragment.	Furthermore, there are no previous reports on a fetal scalp electrode as a simple aid in the search for a needle fragment.				In this case, we used a fetal scalp electrode as a search device.
PMC3026672	Expanding the clinical spectrum of 3-phosphoglycerate dehydrogenase deficiency.	Y	Y	A	A	Here, we report for the first time a very mild form of genetically confirmed 3-PGDH deficiency in two siblings with juvenile onset of absence seizures and mild developmental delay.	Here, we report for the first time a very mild form of genetically confirmed 3-PGDH deficiency in two siblings with juvenile onset of absence seizures and mild developmental delay.		Synopsis: we present a novel mild phenotype in patients with 3-PGDH deficiency.	U		In this paper we present a family with a hitherto unreported very mild phenotype of 3-PGDH deficiency, expanding the clinical phenotype to that of juvenile onset of seizures with mild psychomotor retardation.	In this paper we present a family with a hitherto unreported very mild phenotype of 3-PGDH deficiency, expanding the clinical phenotype to that of juvenile onset of seizures with mild psychomotor retardation.			null	We have shown that the clinical spectrum of phosphoglycerate dehydrogenase deficiency includes a milder form, with juvenile onset of seizures and an excellent response to treatment with L-serine.
PMC3026695	Brown-Vialetto-Van Laere and Fazio Londe syndrome is associated with a riboflavin transporter defect mimicking mild MADD: a new inborn error of metabolism with potential treatment.	Y	Y	Y	Y	null	null			U		We present two siblings and one unrelated patient, presenting in infancy with progressive muscle weakness and paralysis of the diaphragm, later recognized as Fazio Londe and Brown-Vialetto-van Laere syndrome.	We present two siblings and one unrelated patient, presenting in infancy with progressive muscle weakness and paralysis of the diaphragm, later recognized as Fazio Londe and Brown-Vialetto-van Laere syndrome.			null	null
PMC3038227	Iatrogenic subtotal stenosis of the right subclavian artery treated with percutaneous transluminal angioplasty.	Y	Y	Y	Y	In conclusion, arterial stenosis by a surgical (marking) clip may be feasibly treated with PTA.	In conclusion, arterial stenosis by a surgical (marking) clip may be feasibly treated with PTA.			U		This case report illustrates a complication of the placement of a surgical marking clip in the thoracic cavity and subsequent successful treatment.	This case report illustrates a complication of the placement of a surgical marking clip in the thoracic cavity and subsequent successful treatment.			nukk	Arterial stenosis caused by a surgical marking clip may feasibly be treated first with an endovascular procedure, consisting of an angiogram with PTA, before performing a second surgery.
PMC3038231	Successful intra-arterial chemotherapy for extramammary Paget's disease of the axilla in a patient with Parkinson's disease.	Y	Y	Y	Y	The neurological comorbidity made treatment of the EMPD problematical and prompted us to propose locoregional intra-arterial chemotherapy in single short sessions.	The neurological comorbidity made treatment of the EMPD problematical and prompted us to propose locoregional intra-arterial chemotherapy in single short sessions.			U		null	null			null	null
PMC3041050	Robot-assisted excision of a retroperitoneal mass between the left renal artery and vein.	Y	Y	Y	Y	We present a case of a 64-year-old female with a 3.5-cm mass located between her left renal artery and vein, treated by a 4-port robot-assisted transperitoneal laparoscopic approach.	We present a case of a 64-year-old female with a 3.5-cm mass located between her left renal artery and vein, treated by a 4-port robot-assisted transperitoneal laparoscopic approach.			S		We present the management of a 64-year-old female with an extra-adrenal pheochromocytoma found in an unusual location between the left renal artery and vein.	We present the management of a 64-year-old female with an extra-adrenal pheochromocytoma found in an unusual location between the left renal artery and vein.			This is to our knowledge the first reported case of a robot-assisted laparoscopic excision of a peri-hilar pheochromocytoma.	This is to our knowledge the first reported case of a robot-assisted laparoscopic excision of a peri-hilar pheochromocytoma.
PMC3041920	Clinical emergence of neurometastatic merkel cell carcinoma: a surgical case series and literature review.	Y	Y	Y	Y	Herein, we report three consecutive surgical cases of MCC presenting at a single institution within 1 year.	Herein, we report three consecutive surgical cases of MCC presenting at a single institution within 1 year.			U		We herein describe three additional surgical cases of neurometastatic MCC that presented within 1 year at a single institution.	We herein describe three additional surgical cases of neurometastatic MCC that presented within 1 year at a single institution.			We describe three additional cases of neurometastatic disease that presented as a cluster within the period of 1 year.	A literature review revealed 33 neurometastatic MCC cases over twenty-three years. To this number, we add three cases that presented within 1 year at a single institution.
PMC3043581	Iatrogenic combined bile duct and right hepatic artery injury during single incision laparoscopic cholecystectomy.	Y	Y	Y	Y	A 65-year-old female patient who was transferred from an outside institution had undergone a single incision laparoscopic cholecystectomy that resulted in biliary tract and vascular injuries.	A 65-year-old female patient who was transferred from an outside institution had undergone a single incision laparoscopic cholecystectomy that resulted in biliary tract and vascular injuries.			S	CASE REPORT	This case report is the first documentation of a combined bile duct and right hepatic artery injury during single incision laparoscopic (SILS) cholecystectomy.	This case report is the first documentation of a combined bile duct and right hepatic artery injury during single incision laparoscopic (SILS) cholecystectomy.			null	null
PMC3043591	Robotic resection of pheochromocytoma in the second trimester of pregnancy.	Y	Y	Y	Y	This case of a 34-year African-American female diagnosed with an adrenal pheochromocytoma during her second trimester of pregnancy is the first reported case of successful robotic resection.	This case of a 34-year-old African American female diagnosed with an adrenal pheochromocytoma during her second trimester of pregnancy is the first reported case of successful robotic resection.			U		We present the first case of robotic resection of pheochromocytoma during the second trimester of pregnancy.	We present the first case of robotic resection of pheochromocytoma during the second trimester of pregnancy.			null	null
PMC3046346	EMDR treatment in people with mild ID and PTSD: 4 cases.	Y	Y	Y	Y	In an effort to enrich the literature on this subject, the aim was to investigate the applicability of an evidence-based treatment for PTSD (i.e., EMDR) in four people with mild ID, suffering from PTSD following various kinds of trauma.	In an effort to enrich the literature on this subject, the aim was to investigate the applicability of an evidence-based treatment for PTSD (i.e., EMDR) in four people with mild ID, suffering from PTSD following various kinds of trauma.	It is concluded that clients' improvements converge to suggest the applicability of EMDR in people with mild ID.		U		In an effort to enrich the literature regarding PTSD treatment in people with ID, this study explores the applicability and efficacy of EMDR in a sample of four people with mild ID, children as well as adults, who experienced various types of negative life events.	In an effort to enrich the literature regarding PTSD treatment in people with ID, this study explores the applicability and efficacy of EMDR in a sample of four people with mild ID, children as well as adults, who experienced various types of negative life events.			The results of the four cases suggest that EMDR can be used as a treatment for people with mild ID as the application of the procedures resulted in a clear reprocessing of the memories related to the traumatic events.	The results of the four cases suggest that EMDR can be used as a treatment for people with mild ID as the application of the procedures resulted in a clear reprocessing of the memories related to the traumatic events.
PMC3047375	Modic type I changes of the lumbar spine in golfers.	Y	Y	Y	Y	We suggest that Modic Type 1 changes play a significant role in the diagnosis and treatment of golf-related LBP.	We suggest that Modic Type 1 changes play a significant role in the diagnosis and treatment of golf-related LBP.			U		Here we present four cases of golf-related LBP in which Modic classification was employed as part of their evaluation.	We suggest that Modic Type 1 changes play a significant role in the diagnosis and treatment of golf-related LBP.			null	Four cases of golf-related LBP exhibiting Modic Type 1 changes in the lumbar spine were diagnosed with right-sided endplate inflammation.
PMC3052426	Therapeutic management of complicated talar extrusion: literature review and case report.	Y	Y	Y	Y	We describe the case of a 27-year-old man who reported total extrusion of the talus after a motorbike accident with interruption of all talar ligaments.	We describe the case of a 27-year-old man who reported total extrusion of the talus after a motorbike accident with interruption of all talar ligaments.			U		In this case report, we propose an original approach characterized by the use of antibiotic cement, followed by harvesting of a sural fasciocutaneous flap and reimplantation of the original talus.	Although several cases of total talar extrusion have been reported in literature, we found only six cases of complete talar extrusion with loss of all ligaments			null	null
PMC3052427	Palmar-divergent dislocation of the scaphoid and the lunate.	Y	Y	Y	Y	We describe a patient with palmar-divergent dislocation of the scaphoid and lunate.	We describe a patient with palmar-divergent dislocation of the scaphoid and lunate.		To our knowledge, this is the first report showing treatment of palmar-divergent dislocation of the scaphoid and lunate by suturing the carpal interosseous ligaments.	U		To our knowledge, this is the first report in which interosseous ligaments were sutured by open surgery for divergent dislocation of the scaphoid and lunate.	The patient described here is therefore the seventh with palmar-divergent dislocation of the scaphoid and lunate.			null	As palmar-divergent dislocation of the scaphoid and lunate is rare, its optimal treatment remains unclear.
PMC3056988	A rare Von Hippel-Lindau disease that mimics acute myelitis: case report and review of the literature.	Y	Y	Y	Y	We hereby report one unique case of VHL with a natural history that mimics acute myelitis.	We hereby report one unique case of VHL with a natural history that mimics acute myelitis.			U		We here present one unique case of VHL with a natural history that was initially misevaluated as acute myelitis, which together with literatures reviewed will be helpful for a better understanding of VHL.	We here present one unique case of VHL with a natural history that was initially misevaluated as acute myelitis, which together with literatures reviewed will be helpful for a better understanding of VHL.			We reported one unique case of VHL with a natural history that mimics acute myelitis.	We reported one unique case of VHL with a natural history that mimics acute myelitis.
PMC3061208	Neonatal myocardial infarction or myocarditis?	Y	Y	Y	Y	We discuss the difficulties in differentiating between neonatal myocardial infarction and myocarditis.	We discuss the difficulties in differentiating between neonatal myocardial infarction and myocarditis.		We presented a preterm infant who suffered of neonatal myocardial infarction possibly precipitated by enteroviral myocarditis.	U		We discuss the differentiation and possible association between neonatal MI and myocarditis, referring to several medical databases (Cochrane, Sumsearch, Trip, and Pubmed).	We discuss the differentiation and possible association between neonatal MI and myocarditis, referring to several medical databases (Cochrane, Sumsearch, Trip, and Pubmed).			We presented a preterm infant who suffered of neonatal myocardial infarction possibly precipitated by enteroviral myocarditis. It remains uncertain whether these two disorders are truly related to each other.	We presented a preterm infant who suffered of neonatal myocardial infarction possibly precipitated by enteroviral myocarditis.
PMC3068521	Effect of cyclosporin A on proteinuria in the course of glomerulopathy associated with WT1 mutations.	Y	Y	A	Y	In this report, we present a patient with Denys-Drash syndrome, in whom the cyclosporine A (CsA) was found to induce total remission.	In this report, we present a patient with Denys–Drash syndrome, in whom the cyclosporine A (CsA) was found to induce total remission.			U		In this report, we present a patient with Denys–Drash syndrome, in whom the calcineurin inhibitors were found to induce total remission.	In this report, we present a patient with Denys–Drash syndrome, in whom the calcineurin inhibitors were found to induce total remission.			We report the benefits of CsA treatment of the patient with glomerulopathy associated with WT1 mutation as seen in Denys–Drash syndrome.	We report the benefits of CsA treatment of the patient with glomerulopathy associated with WT1 mutation as seen in Denys–Drash syndrome.
PMC3070088	Fetal intraperitoneal injection of immunoglobulin diminishes alloimmune hemolysis.	Y	Y	Y	Y	We report a case of severe fetal anemia associated with maternal anti-M antibody that was treated by direct injection of pooled human immunoglobulin into the fetal abdominal cavity.	We report a case of severe fetal anemia associated with maternal anti-M antibody that was treated by direct injection of pooled human immunoglobulin into the fetal abdominal cavity.	This is believed to be the first report of fetal anemia in a blood-type-incompatible pregnancy being treated successfully with only direct immunoglobulin injection into the fetus.		U		In this case, severe fetal anemia associated with maternal anti-M antibody2 was treated with immunoglobulin injected into the fetal abdominal cavity (IFAC) without postnatal phototherapy or plasma exchange.	In this case, severe fetal anemia associated with maternal anti-M antibody was treated with immunoglobulin injected into the fetal abdominal cavity (IFAC) without postnatal phototherapy or plasma exchange.			In this case IFAC (immunoglobulin injection into the fetal abdominal cavity) was successfully used alone, without postnatal phototherapy or plasma exchange to treat fetal hydrops caused by anemia because of pregnancy-induced anti-M antibodies causing fetal hemolysis	In this case IFAC (immunoglobulin injection into the fetal abdominal cavity) was successfully used alone, without postnatal phototherapy or plasma exchange to treat fetal hydrops caused by anemia because of pregnancy-induced anti-M antibodies causing fetal hemolysis.
PMC3075397	Time to revise the paradigm of hantavirus syndromes? Hantavirus pulmonary syndrome caused by European hantavirus.	Y	Y	Y	Y	Herein are presented three cases of severe European Puumala hantavirus infection that meet the HPS case definition.	Herein are presented three cases of severe European Puumala hantavirus infection that meet the HPS case definition.			U		The aim of this study was to investigate whether HFRS patients with severe cardiopulmonary distress fulfil HPS criteria and have similar clinical and pathological features.	Our hypothesis is that also European hantaviruses can cause HPS.			null	Concerning the cases of European hantavirus infection in our present report, there was only mild or no renal impairment at the time of admission, whereas the respiratory involvement was early and severe, consistent with acute respiratory distress syndrome (ARDS), fulfilling criteria of HPS according to CDC case definition
PMC3076668	Drug evaluation in cardiomyocytes derived from human induced pluripotent stem cells carrying a long QT syndrome type 2 mutation.	Y	Y	Y	Y	Skin fibroblasts from a patient with a KCNH2 G1681A mutation (encodes I(Kr) potassium ion channel) were reprogrammed to human induced pluripotent stem cells (hiPSCs), which were subsequently differentiated to functional cardiomyocytes.	Findings from this paper demonstrate that patient LQT2–hiPSC cardiomyocytes respond appropriately to clinically relevant pharmacology and will be a valuable human in vitro model for testing experimental drug combinations.			S	METHODS AND RESULTS	Therefore, to explore these notions further, we generated patient-specific hiPSCs from an individual suffering from LQT2 due to a KCNH2 mutation in the pore-forming region of Ikr.	The data presented for potassium channel and β-adrenoreceptor modulators show the potential utility of patient-specific hiPSC-derived cardiomyocytes in drug evaluation.			We isolated skin fibroblasts from a patient carrying the autosomal-dominant missense mutation KCNH2 G1681A, known to be associated with LQTS type 2. The patient fibroblasts were reprogrammed to hiPSCs, which were differentiated to spontaneously beating cardiomyocytes.	Developing multiple hiPSCs lines, each with a unique genotype, would allow a degree of tailored drug evaluation to be carried out in vitro in functional cardiomyocytes carrying LQT2, which is an avenue we are investigating.
PMC3083052	Adrenalectomy by retroperitoneal laparoendoscopic single site surgery.	Y	Y	Y	Y	Herein, we describe one case of adrenalectomy by retroperitoneal LESS using conventional laparoscopic instruments and ports.	Herein, we describe one case of adrenalectomy by retroperitoneal LESS using conventional laparoscopic instruments and ports.		Adrenalectomy by retroperitoneal LESS using conventional laparoscopic instruments is feasible.	S	BACKGROUND	In this article, we describe one case of adrenalectomy by retroperitoneal LESS using conventional laparoscopic instruments and ports.	Adrenalectomy by retroperitoneal LESS using conventional laparoscopic instruments is feasible.			In this article, we confirmed the feasibility of adrenalectomy by retroperitoneal LESS using conventional laparoscopic instruments.	In this article, we confirmed the feasibility of adrenalectomy by retroperitoneal LESS using conventional laparoscopic instruments.
PMC3083055	Laparoscopic abdomino-paracoccygeal resection of anorectal cystic teratoma.	Y	Y	Y	Y	We present in this article the case of a young woman with a large cystic anorectal teratoma treated successfully with a combined laparoscopic abdomino-paracoccygeal resection.	We present in this article the case of a young woman with a large cystic anorectal teratoma treated successfully with a combined laparoscopic abdomino-paracoccygeal resection.			U		This report describes the case of an adult woman with a large cystic anorectal teratoma treated successfully by a combined laparoscopic abdomino-paracoccygeal resection.	This report describes the case of an adult woman with a large cystic anorectal teratoma treated successfully by a combined laparoscopic abdomino-paracoccygeal resection.			null	null
PMC3090126	Attention deficits following ADEM ameliorated by guanfacine.	Y	Y	Y	Y	The authors report here the case of a patient with severe deficits in arousal and sustained attention, associated with hemispatial neglect. These impairments were secondary to acute disseminated encephalomyelitis, with bilateral involvement of the medial nuclei and pulvinar of the thalamus.	The authors report here the case of a patient with severe deficits in arousal and sustained attention, associated with hemispatial neglect. These impairments were secondary to acute disseminated encephalomyelitis, with bilateral involvement of the medial nuclei and pulvinar of the thalamus.			U		Here, we report a patient with thalamic lesions secondary to ADEM, causing persistent left-sided hemispatial neglect (failure to attend to stimuli in contralesional space) and difficulty sustaining attention.	Here, we report a patient with thalamic lesions secondary to ADEM, causing persistent left-sided hemispatial neglect (failure to attend to stimuli in contralesional space) and difficulty sustaining attention. These deficits were subsequently ameliorated by administration of the noradrenergic agonist guanfacine, a drug that has been shown to have positive effects in children with attention deficit…			The case presented here demonstrated severe hemispatial neglect and impairments in sustained attention, associated with bilateral thalamic lesions caused by ADEM.	The case presented here demonstrated severe hemispatial neglect and impairments in sustained attention, associated with bilateral thalamic lesions caused by ADEM. Initiation of the noradrenergic agonist guanfacine led to an improvement of these deficits, which persisted with continued guanfacine use.
PMC3094649	Transient stabbing headache from an acute thalamic hemorrhage.	Y	Y	Y	Y	This association of an acute thalamic lesion with stabbing headache in the contralateral trigeminal distribution is discussed, along with a brief review of stabbing headache occurring in cerebrovascular disease.	This association of an acute thalamic lesion with stabbing headache in the contralateral trigeminal distribution is discussed, along with a brief review of stabbing headache occurring in cerebrovascular disease.			U		Herein, a lesional cause of stabbing headache, a small acute thalamic hematoma, is presented.	Herein, a lesional cause of stabbing headache, a small acute thalamic hematoma, is presented.			null	This patient experienced stabbing headache as the first symptom of a small thalamic hemorrhage.				This report demonstrates an association of an acute thalamic lesion with stabbing headache occurring in the contralateral trigeminal distribution.
PMC3094658	Wallenberg's syndrome and symptomatic trigeminal neuralgia.	Y	Y	Y	Y	Here, we report a patient with a right lateral medullary infarction who started having first division trigeminal neuralgia 1 month after the stroke.	Here, we report a patient with a right lateral medullary infarction who started having first division trigeminal neuralgia 1 month after the stroke.			U		Here, we report the case of a patient with Wallenberg’s syndrome who started having shock-like painful paroxysms in the first division of the trigeminal nerve (V1).	Here, we report the case of a patient with Wallenberg’s syndrome who started having shock-like painful paroxysms in the first division of the trigeminal nerve (V1).			null	null
PMC3094668	Short-lasting unilateral neuralgiform headache attacks with cranial autonomic symptoms (SUNA) secondary to epidermoid cyst in the right cerebellopontine angle successfully treated with surgery.	Y	Y	Y	Y	We report a patient with paroxysmal orbito-temporal pains, phenotypically suggesting SUNA, secondary to epidermoid cyst in the cerebellopontine angle which disappeared after tumor resection.	We report a patient with paroxysmal orbito-temporal pains, phenotypically suggesting SUNA, secondary to epidermoid cyst in the cerebellopontine angle which disappeared after tumor resection.			U		null	null			null	To our knowledge, this patient is the first case of SUNA secondary to epidermoid cyst and causality is strengthened by disappearance of episodes of pain after tumor resection.			To our knowledge, this patient is the first case of SUNA secondary to epidermoid cyst and causality is strengthened by disappearance of episodes of pain after tumor resection.
PMC3098983	hTERT mRNA dendritic cell vaccination: complete response in a pancreatic cancer patient associated with response against several hTERT epitopes.	Y	Y	Y	Y	We here provide evidence for the induction of hTERT-specific immune responses following vaccination of a pancreas cancer patient with DCs loaded with hTERT mRNA.	We here provide evidence for the induction of hTERT-specific immune responses following vaccination of a pancreas cancer patient with DCs loaded with hTERT mRNA.			U		Here, we have characterized the hTERT epitopes recognized by the patient T cells following vaccination with hTERT-transfected DCs.	Here, we have characterized the hTERT epitopes recognized by the patient T cells following vaccination with hTERT-transfected DCs.			null	In conclusion, these results illustrate the feasibility of vaccination with DCs loaded with mRNA encoding a defined antigen for the identification of immunogenic T-cell epitopes.
PMC3098999	A new phenotype of mitochondrial disease characterized by familial late-onset predominant axial myopathy and encephalopathy.	Y	Y	Y	Y	This familial case of late-onset predominant axial myopathy and encephalopathy may represent a new clinical phenotype of a mitochondrial disease.	This familial case of late-onset predominant axial myopathy and encephalopathy may represent a new clinical phenotype of a mitochondrial disease.			U		In this paper, we have reported about a mitochondrial disease that is characterized by familial late-onset predominant axial myopathy and encephalopathy.	In this paper, we have reported about a mitochondrial disease that is characterized by familial late-onset predominant axial myopathy and encephalopathy.			In summary, this is the first report about familial mitochondrial disease with late-onset predominant axial myopathy and encephalopathy, which were confirmed by clinical and histological findings.	In summary, this is the first report about familial mitochondrial disease with late-onset predominant axial myopathy and encephalopathy, which were confirmed by clinical and histological findings.
PMC3102810	Non-reducible knee dislocation with interposition of the vastus medialis muscle.	Y	Y	Y	Y	The patient showed knee dislocation with multiple ligamentous injuries and articular block due to interposition of a portion of the vastus medialis muscle.	The patient showed knee dislocation with multiple ligamentous injuries and articular block due to interposition of a portion of the vastus medialis muscle.			U		null	null			The particularity of our case is a wide detachment of the vastus medialis muscle with intra-articular dislocation.	null
PMC3102812	Spontaneous bilateral distal ulna fracture: an unusual complication in a rheumatoid patient.	Y	Y	Y	Y	We report a case of bilateral stress fractures of the ulna in an elderly patient with rheumatoid arthritis, and literature on this condition is reviewed.	We report a case of bilateral stress fractures of the ulna in an elderly patient with rheumatoid arthritis, and literature on this condition is reviewed.			U		To our knowledge, this is the first case of bilateral stress fractures of the ulna to be reported in rheumatoid arthritis.	To our knowledge, this is the first case of bilateral stress fractures of the ulna to be reported in rheumatoid arthritis.			This is the first case of bilateral ulna stress fractures reported in a patient with rheumatoid arthritis.	This is the first case of bilateral ulna stress fractures reported in a patient with rheumatoid arthritis.
PMC3102814	Conjoint bicondylar Hoffa fracture in a child: a rare variant treated by minimally invasive approach.	Y	Y	Y	Y	A case of conjoint Hoffa-type fracture in a child is presented.	A case of conjoint Hoffa-type fracture in a child is presented.			U		We report a case of bicondylar Hoffa fracture in a 9-year-old child, which was successfully treated by arthroscopically assisted internal fixation.	We report a case of bicondylar Hoffa fracture in a 9-year-old child, which was successfully treated by arthroscopically assisted internal fixation.			null	This is the first report of a conjoint Hoffa-type fracture involving both condyles in a child.
PMC3102815	Failure of knee osteotomy in a case of neuropathic arthropathy of the knee.	Y	Y	Y	Y	To our knowledge, a knee osteotomy has never been reported at an early stage of neuropathic arthropathy.	To our knowledge, a knee osteotomy has never been reported at an early stage of neuropathic arthropathy.			U		We present a case of knee osteotomy performed as a salvage procedure for a neuropathic arthropathy diagnosed at a relative early stage.	We present a case of knee osteotomy performed as a salvage procedure for a neuropathic arthropathy diagnosed at a relative early stage.			null	null
PMC3111493	Recurrent scoliosis one year after surgical correction.	Y	Y	Y	Y	A year after anterolateral spondylodesis for progressive scoliosis, the patient showed a flexion gait pattern with recurrent deformity, due to late infection.	A year after anterolateral spondylodesis for progressive scoliosis, the patient showed a flexion gait pattern with recurrent deformity, due to late infection.			U		null	null			We present a case of late, most likely secondary infection after anterolateral approach, with a recurrence of the scoliosis as the main symptom, which has not been described before.	We present a case of late, most likely secondary infection after anterolateral approach, with a recurrence of the scoliosis as the main symptom, which has not been described before.
PMC3113175	Percutaneous endoscopic gastrostomy in a patient with a large hiatal hernia using laparoscopy.	Y	Y	Y	Y	Gastropexy via a percutaneous endoscopic gastrostomy has been used for fixation of the stomach to the anterior abdominal wall in patients with hiatal hernias who are poor candidates for more extensive procedures.	Gastropexy via a percutaneous endoscopic gastrostomy has been used for fixation of the stomach to the anterior abdominal wall in patients with hiatal hernias who are poor candidates for more extensive procedures.			U		Visualizing the peritoneal cavity with laparoscopy allowed safe placement of a PEG tube in this patient.	We report a patient with a large paraesophageal hernia who had a significant portion of the stomach herniating into the chest and a history of previous abdominal surgery. Visualizing the peritoneal cavity with laparoscopy allowed safe placement of a PEG tube in this patient.			null	null
PMC3113178	Laparoscopic surgery in infants with intra-abdominal cysts: two case reports.	Y	Y	Y	Y	We report two cases of infants found to have congenital omental cystic lesion with torsion and ovarian cyst treated by laparoscopy-assisted surgery (LAS).	We report two cases of infants found to have congenital omental cystic lesion with torsion and ovarian cyst treated by laparoscopy-assisted surgery (LAS).			S	OBJECTIVES	We employed laparoscopy-assisted surgery (LAS) to treat two female infants in whom intra-abdominal cystic lesions had been diagnosed by antenatal ultrasonography, with excellent results.	We employed laparoscopy-assisted surgery (LAS) to treat two female infants in whom intra-abdominal cystic lesions had been diagnosed by antenatal ultrasonography, with excellent results.			null	We conclude that LAS is suitable for the management of omental cystic lesions with torsion and ovarian cysts in infants.
PMC3113179	Laparoscopic diagnosis and treatment of an acute epiploic appendagitis with torsion and necrosis causing an acute abdomen.	Y	Y	Y	Y	Herein, a case of a 63-year-old female patient with acute abdominal syndrome caused by a necrotic epiploic appendix that was successfully diagnosed and treated laparoscopically is described.	Herein, a case of a 63-year-old female patient with acute abdominal syndrome caused by a necrotic epiploic appendix that was successfully diagnosed and treated laparoscopically is described.			U		null	null			null	null
PMC3113180	Laparoscopic cholecystectomy and appendectomy in situs inversus totalis.	Y	Y	Y	Y	null	null			U		null	null			null	Minimal modification to the standard laparoscopic cholecystectomy protocol is required to treat patients with visceral situs inversus totalis or bowel malrotation anomalies.
PMC3113209	Laparoscopic retroperitoneal lymph node dissection in the extremely obese patient: technical insight into access and port placement.	Y	Y	Y	Y	We report on laparoscopic retroperitoneal lymph node dissection (RPLND) in a morbidly obese patient to discuss the associated technical steps for satisfactory completion of staging lymphadenectomy.	We report on laparoscopic retroperitoneal lymph node dissection (RPLND) in a morbidly obese patient to discuss the associated technical steps for satisfactory completion of staging lymphadenectomy.	This report serves as a signpost that laparoscopic retroperitoneal lymph node dissection for testes cancer can also be accomplished using modification of standard techniques.	Laparoscopic retroperitoneal lymph node dissection was accomplished in an extremely obese patient with acceptable morbidity by using prudent modification of standard techniques.	S	PURPOSE	We report on laparoscopic RPLND in a morbidly obese patient to discuss the associated technical steps for satisfactory completion of staging lymphadenectomy.	We report on laparoscopic RPLND in a morbidly obese patient to discuss the associated technical steps for satisfactory completion of staging lymphadenectomy.			null	Anticipation of variations in anatomy, body fat distribution, and mechanics of instrument positioning, allows for the safe and effective performance of extensive laparoscopic dissection in the obese patient.
PMC3113212	Jaundice due to extrabiliary gallstones.	Y	Y	Y	Y	We present a case in which gallstones spilled during cholecystectomy, causing near circumferential, extraluminal common hepatic duct compression, and clinical jaundice 1 year later.	We present a case in which gallstones spilled during cholecystectomy, causing near circumferential, extraluminal common hepatic duct compression, and clinical jaundice 1 year later.			S	OBJECTIVE	In this case, spilled gallstones resulted in subhepatic abscess formation with near circumferential compression of the common hepatic duct and resultant obstructive jaundice 1 year after LC.	In this case, spilled gallstones resulted in subhepatic abscess formation with near circumferential compression of the common hepatic duct and resultant obstructive jaundice 1 year after LC.			We present here a case of obstructive jaundice that occurred 1 year after LC that was caused by retained dropped gallstones and resulted in a common hepatic duct stricture.	We present here a case of obstructive jaundice that occurred 1 year after LC that was caused by retained dropped gallstones and resulted in a common hepatic duct stricture.
PMC3114100	Puberty suppression in a gender-dysphoric adolescent: a 22-year follow-up.	Y	Y	Y	Y	This first report on long-term effects of puberty suppression suggests that negative side effects are limited and that it can be a useful additional tool in the diagnosis and treatment of gender dysphoric adolescents.	This first report on long-term effects of puberty suppression suggests that negative side effects are limited and that it can be a useful additional tool in the diagnosis and treatment of gender dysphoric adolescents.			U		This report is the first very long-term follow-up (22 years) of a natal female, now 35 years old, who underwent pubertal suppression and subsequent gender reassignment.	This report is the first very long-term follow-up (22 years) of a natal female, now 35 years old, who underwent pubertal suppression and subsequent gender reassignment.			null	The case of B is the first in the literature to show the long-term results of puberty suppression and subsequent hormonal and surgical intervention in a consistently gender dysphoric youth.
PMC3116123	Gastrointestinal image: a true giant transverse colon diverticulum.	Y	Y	Y	Y	Barium enema revealed a single, large diverticulum of the transverse colon.	Barium enema revealed a single, large diverticulum of the transverse colon.			S	CASE REPORT	null	Barium enema revealed a single, large diverticulum of the transverse colon			We present the unique case of an uncomplicated true giant diverticulum of the transverse colon.	We present the unique case of an uncomplicated true giant diverticulum of the transverse colon.
PMC3120132	Use of a quadripolar left ventricular lead to achieve successful implantation in patients with previous failed attempts at cardiac resynchronization therapy.	Y	Y	Y	Y	We aimed to perform successful CRT in patients with previous LV lead problems using the multiple pacing configurations available with the St Jude Quartet model 1458Q quadripolar LV lead to overcome PNS or high capture thresholds.	We aimed to perform successful CRT in patients with previous LV lead problems using the multiple pacing configurations available with the St Jude Quartet model 1458Q quadripolar LV lead to overcome PNS or high capture thresholds.			S	AIMS	We report a series of four patients, all of whom had previously had a failed LV lead implantation attempt and who went on to have successful CRT using a Quartet lead.	We report a series of four patients, all of whom had previously had a failed LV lead implantation attempt and who went on to have successful CRT using a Quartet lead.			We have demonstrated that the Quartet lead can be implanted successfully in patients who have previously had failed attempts at LV lead placement.	We have demonstrated that the Quartet lead can be implanted successfully in patients who have previously had failed attempts at LV lead placement.
PMC3132279	Rectal obstruction after a vaginal posterior compartment polypropylene mesh fixed to the sacrospinous ligaments.	Y	Y	Y	Y	We present a case in which a polypropylene mesh was placed over the posterior vaginal wall and was fixed to the sacrospinous ligaments on both sides. Postoperative a rectal obstruction developed which was only resolved after splitting the entire mesh in the midline.	We present a case in which a polypropylene mesh was placed over the posterior vaginal wall and was fixed to the sacrospinous ligaments on both sides. Postoperative a rectal obstruction developed which was only resolved after splitting the entire mesh in the midline.			U		null	null			In conclusion, in this patient, a rectal obstruction occurred after mesh implantation for a posterior compartment prolapse.	In this patient, an obstruction of the rectum occurred after placement of a vaginal polypropylene mesh which was fixed to the sacrospinous ligaments with irresolvable suturing material.
PMC3134704	Robotic liver resection as a bridge to liver transplantation.	Y	Y	Y	Y	The aim of this article is to report the first known case of liver resection with the use of a robot in France.	The aim of this article is to report the first known case of liver resection with the use of a robot in France.			S	BACKGROUND	Herein, we present the first case of da Vinci robotic liver resection reported in France, “the land of laparoscopy.”	Herein, we present the first case of da Vinci robotic liver resection reported in France, “the land of laparoscopy.”			null	The da Vinci robotic hepatic resection can open a new horizon of treatment strategies and overcome the limitations of laparoscopic surgery.
PMC3137782	Transferrin mutations at the glycosylation site complicate diagnosis of congenital disorders of glycosylation type I.	Y	Y	Y	Y	These results show the use of mass spectrometry of transferrin peptides in the diagnostic track of CDG type I.	These results show the use of mass spectrometry of transferrin peptides in the diagnostic track of CDG type I.			U		Here, we present the application of MS of transferrin peptides in the diagnosis of CDG and reveal two novel transferrin mutations in the N-glycan attachment site.	Here, we present the application of MS of transferrin peptides in the diagnosis of CDG and reveal two novel transferrin mutations in the N-glycan attachment site.			null	Our findings indicate the potential for mass spectrometric analysis of transferrin (glyco)peptides, not only in CDG-II, but also in the diagnostic track of CDG-I patients.
PMC3139067	Headache during airplane travel ("airplane headache"): first case in Greece.	Y	Y	Y	Y	We describe a 37-year-old female patient with multiple intense, jabbing headache episodes over the last 3 years that occur exclusively during airplane flights.	We describe a 37-year-old female patient with multiple intense, jabbing headache episodes over the last 3 years that occur exclusively during airplane flights.			U		Here, we report on a patient with recurrent headache episodes during airplane flights.	Here, we report on a patient with recurrent headache episodes during airplane flights.			The present case fulfills all of the above criteria for airplane headache.	null
PMC3148880	Single-incision laparoscopic cholecystectomy in situs inversus totalis.	Y	Y	Y	A	We report the first case of successful SILS cholecystectomy in a patient with SIT and discuss technical aspects of the operation related to the handedness of the surgeon.	We report the first case of successful SILS cholecystectomy in a patient with SIT and discuss technical aspects of the operation related to the handedness of the surgeon.		SILS cholecystectomy can be performed safely in SIT.	S	BACKGROUND AND OBJECTIVES	Herein, we discuss some technical aspects of the operation single incision laparoscopic cholecystectomy in situs inversus totalis.	Herein, we discuss some technical aspects of the operation single incision laparoscopic cholecystectomy in situs inversus totalis.			null	SILS cholecystectomy can be performed safely in SIT.
PMC3148884	Laparoscopic hysteropexy in a patient with spina bifida and ventriculoperitoneal shunt.	Y	Y	Y	Y	We describe the case of a 21-year-old female patient with spina bifida and ventriculoperitoneal shunt who underwent laparoscopic hysteropexy for severe pelvic organ prolapse.	We describe the case of a 21-year-old female patient with spina bifida and ventriculoperitoneal shunt who underwent laparoscopic hysteropexy for severe pelvic organ prolapse.			U		null	null			null	Round ligament hysteropexy, however, may be the only viable option in patients with extreme distortion of anatomy (as in spina bifida) in whom sacrohysteropexy and uterosacral ligament suspension may not be technically feasible.
PMC3151398	Oral rehabilitation with implant-based prostheses of two adult patients treated for childhood rhabdomyosarcoma.	Y	Y	Y	Y	Two cases are presented of patients with severe midfacial hypoplasia and reduced oral function as a result of treatment of rhabdomyosarcoma of the nasopharyngeal and nasal-tonsil region.	Two cases are presented of patients with severe midfacial hypoplasia and reduced oral function as a result of treatment of rhabdomyosarcoma of the nasopharyngeal and nasal–tonsil region.			S		In this paper, we present two cases of adult patients that were treated for rhabdomyosarcoma during childhood.	In this paper, we present two cases of adult patients that were treated for rhabdomyosarcoma during childhood.			null	Midfacial hypoplasia and loss of oral function resulting from the treatment of childhood maxillofacial rhabdomyosarcoma can be rehabilitated by a combination of orthognatic surgery, distraction osteogenesis, and implant-based prosthetics.
PMC3154926	Drug-resistant genotypes and multi-clonality in Plasmodium falciparum analysed by direct genome sequencing from peripheral blood of malaria patients.	Y	Y	Y	Y	We conclude that genome sequencing of peripheral blood P. falciparum taken directly from malaria patients provides high quality data useful for drug resistance studies, genomic structural analyses and population genetics, and also robustly represents clonal multiplicity.	We conclude that genome sequencing of peripheral blood P. falciparum taken directly from malaria patients provides high quality data useful for drug resistance studies, genomic structural analyses and population genetics, and also robustly represents clonal multiplicity.			U		In this study we use MPS to derive genome-level sequence data for five P. falciparum parasite isolates prepared directly from peripheral blood of four malaria patients, after minimal or no amplification of the parasite genome.	null			This study provides proof-of-principle that MPS data from material obtained directly from malaria-infected Homo sapiens is suitable for a variety of genomic, phylogenetic, parasitological and clinical analyses.	This study provides proof-of-principle that MPS data from material obtained directly from malaria-infected Homo sapiens is suitable for a variety of genomic, phylogenetic, parasitological and clinical analyses.
PMC3159752	Arthroscopic removal of an osteoid osteoma of the acetabulum.	Y	Y	Y	Y	In this case report, we describe the arthroscopic removal of an osteoid osteoma from the acetabulum in a young adolescent.	In this case report, we describe the arthroscopic removal of an osteoid osteoma from the acetabulum in a young adolescent.			U		null	In recent literature, we found six case reports of arthroscopic removal of an osteoid osteoma of the acetabulum			The most important finding of the present report was that an osteoid osteoma of the acetabulum can be treated by arthroscopy.	The most important finding of the present report was that an osteoid osteoma of the acetabulum can be treated by arthroscopy.
PMC3163770	Established non-union of an operatively managed trans-scaphoid perilunate fracture dislocation progressing to spontaneous union.	Y	Y	Y	Y	We report a case of an established scaphoid non-union in an operatively managed perilunate fracture dislocation that spontaneously united almost 2 years after the initial injury, just before a planned revision scaphoid fixation with bone grafting.	We report a case of an established scaphoid non-union in an operatively managed perilunate fracture dislocation that spontaneously united almost 2 years after the initial injury, just before a planned revision scaphoid fixation with bone grafting.			U		We report a case of an established scaphoid non-union in an operatively managed perilunate fracture dislocation that spontaneously united almost 2 years after the initial injury, just before a planned revision scaphoid fixation with bone grafting.	We report a case of an established scaphoid non-union in an operatively managed perilunate fracture dislocation that spontaneously united almost 2 years after the initial injury, just before a planned revision scaphoid fixation with bone grafting.			null	There have been no reports of spontaneous unions of scaphoid fractures in established non-union following operative fixation in the setting of perilunate fracture dislocation.
PMC3171045	Primary leptomeningeal plasmablastic lymphoma.	Y	Y	Y	Y	In this manuscript we report a previously undescribed primary leptomeningeal form of PBL in a patient with acquired immunodeficiency syndrome.	In this manuscript we report a previously undescribed primary leptomeningeal form of PBL in a patient with acquired immunodeficiency syndrome.			S		null	null			null	Our report is the first to describe the previously unrecognized primary leptomeningeal form of PBL in an AIDS patient.
PMC3178019	Unsuccessful surgical excision of optic nerve drusen.	Y	Y	Y	Y	To report the case of failed surgical excision of optic nerve drusen (OND).	To report the case of failed surgical excision of optic nerve drusen (OND).			S	BACKGROUND	In contrast, and to demonstrate the heterogenicity of cases, we present a patient whose surgical excision of OND failed.	In contrast, and to demonstrate the heterogenicity of cases, we present a patient whose surgical excision of OND failed.			null	In conclusion, this case report demonstrates that OND removal is not feasible in every case.			In conclusion, this case report demonstrates that OND removal is not feasible in every case.
PMC3180613	Indirect inguinal hernia masquerading as a Spigelian hernia.	Y	Y	Y	Y	We report a case of inguinal hernia presented as an abdominal wall swelling clinically suggestive of a Spigelian hernia and discuss the mechanism.	We report a case of inguinal hernia presented as an abdominal wall swelling clinically suggestive of a Spigelian hernia and discuss the mechanism.			U		null	We report a case of a hernia located in the lateral inguinal fossa with ascending development towards the iliac fossa and the flank and discuss the mechanism involved.			null	null
PMC3183544	Laparoscopic adrenalectomy for unsuspected unilateral primary adrenal lymphoma.	Y	Y	Y	Y	We report a case of unilateral primary adrenal aggressive B cell lymphoma discovered incidentally in a 41-year-old female.	We report a case of unilateral primary adrenal aggressive B cell lymphoma discovered incidentally in a 41-year-old female.			S	CASE REPORT	We present here a case report of a laparoscopic adrenalectomy performed for unilateral adrenal enlargement with the unexpected pathologic diagnosis of B cell lymphoma.	We present here a case report of a laparoscopic adrenalectomy performed for unilateral adrenal enlargement with the unexpected pathologic diagnosis of B cell lymphoma.			null	In this case, primary adrenal lymphoma, of the large B cell type, was clinically and radiographically unsuspected due to its extreme rarity.
PMC3197908	Infantile cortical hyperostosis and COL1A1 mutation in four generations.	Y	Y	Y	Y	null	null			U		In the present paper, we report the molecular analysis of the COL1A1 gene in four generations of an ICH Italian family.	In the present paper, we report the molecular analysis of the COL1A1 gene in four generations of an ICH Italian family.			null	null
PMC3217141	Iatrogenic encephalocele: a rare complication of vacuum extraction delivery.	Y	Y	Y	Y	To our knowledge, encephalocele is an infrequent complication of vacuum extraction delivery, rarely described in literature.	To our knowledge, encephalocele is an infrequent complication of vacuum extraction delivery, rarely described in literature.			U		Iatrogenic encephalocele with an enlarging subcutaneous CSF collection is a rare complication of vacuum extraction delivery.	Iatrogenic encephalocele with an enlarging subcutaneous CSF collection is a rare complication of vacuum extraction delivery.			A newborn infant with a large iatrogenic encephalocele after vacuum extraction delivery is presented.	A newborn infant with a large iatrogenic encephalocele after vacuum extraction delivery is presented.
PMC3220817	A focal mass-forming autoimmune pancreatitis mimicking pancreatic cancer with obstruction of the main pancreatic duct.	Y	Y	Y	Y	We report a rare case of a patient with focal mass-forming AIP strongly suspected of being PC because of MPD obstruction on ERCP.	We report a rare case of a patient with focal mass-forming AIP strongly suspected of being PC because of MPD obstruction on ERCP.			S	CASE REPORT	Here, we report a rare case of a patient with focal mass-forming (FMF) AIP strongly suspected of being PC because of MPD obstruction on ERCP.	Here, we report a rare case of a patient with focal mass-forming (FMF) AIP strongly suspected of being PC because of MPD obstruction on ERCP.			In conclusion, we report an extremely rare case of FMF AIP mimicking PC with MPD obstruction.	In conclusion, we report an extremely rare case of FMF AIP mimicking PC with MPD obstruction.
PMC3222824	Novel desmoplakin mutation: juvenile biventricular cardiomyopathy with left ventricular non-compaction and acantholytic palmoplantar keratoderma.	Y	Y	Y	Y	This novel homozygous truncating mutation in the isoform-1 specific region of the DSP C-terminus caused Carvajal syndrome comprising severe early-onset heart failure with features of non-compaction cardiomyopathy, woolly hair and an acantholytic form of palmoplantar keratoderma in our patient.	This novel homozygous truncating mutation in the isoform-1 specific region of the DSP C-terminus caused Carvajal syndrome comprising severe early-onset heart failure with features of non-compaction cardiomyopathy, woolly hair and an acantholytic form of palmoplantar keratoderma in our patient.			U		Here, we describe a novel recessive deletion c.5208_5209delAG (p.G1737fsX1742) leading to Carvajal syndrome with severe juvenile biventricular cardiomyopathy clinically appearing as non-compaction cardiomyopathy with associated skin and hair phenotype.	Here, we describe a novel recessive deletion c.5208_5209delAG (p.G1737fsX1742) leading to Carvajal syndrome with severe juvenile biventricular cardiomyopathy clinically appearing as non-compaction cardiomyopathy with associated skin and hair phenotype.			null	First, the novel homozygous truncating mutation in the isoform-1 specific region of the DSP C-terminus can lead not only to a severe early-onset form of DCM, woolly hair and an acantholytic form of palmoplantar keratoderma, but also to features of non-compaction.
PMC3223146	Gaslini's tracheal team: preliminary experience after one year of paediatric airway reconstructive surgery.	Y	Y	Y	Y	Aim of this study is to present the results of the first year of airway reconstructive surgery activity of the Tracheal Team.	Aim of this study is to present the results of the first year of airway reconstructive surgery activity of the Tracheal Team.			S	BACKGROUND	Aim of this study is to present the results of the first year of airway reconstructive surgery activity of the Tracheal Team.	Aim of this study is to present the results of the first year of reconstructive surgery activity of the Tracheal Team.			null	null
PMC3224720	Membranoproliferative glomerulonephritis and a rare bleeding disorder: Factor X deficiency.	Y	Y	Y	Y	This is the first case report on the association of FX deficiency and membranoproliferative glomerulonephritis (MPGN) type I.	This is the first case report on the association of FX deficiency and membranoproliferative glomerulonephritis (MPGN) type I.			U		We present a case of MPGN type I associated with asymptomatic mild FX deficiency and abnormal coagulation tests, discovered before the percutaneous renal biopsy.	We present a case of MPGN type I associated with asymptomatic mild FX deficiency and abnormal coagulation tests, discovered before the percutaneous renal biopsy.			null	null
PMC3225630	Multicentric tuberculosis at two rare sites in an immunocompetent adult.	Y	Y	Y	Y	This case highlights the possibility of the multicentric presentation of tuberculosis at two rare sites in the same immunocompetent patient, even though the differential diagnosis was coccydynia.	This case highlights the possibility of the multicentric presentation of tuberculosis at two rare sites in the same immunocompetent patient, even though the differential diagnosis was coccydynia.			U		null	The sternal and coccygeal regions are rare sites for tuberculosis, and require a high degree of suspicion for diagnosis, especially when they occur in combination in an immunocompetent patient.			null	Sternal osteomyelitis caused by Mycobacterium tuberculosis is a rare entity, accounting for less than 1% of all cases of osteoarticular tuberculosis, and coccygeal tuberculosis is an even rarer entity, with only one reported case in the English literature
PMC3235277	Bone pain and extremely low bone mineral density due to severe vitamin D deficiency in celiac disease.	Y	Y	Y	Y	In this article, the pathophysiology and occurrence of osteomalacia as a complication of celiac disease are discussed.	In this article, the pathophysiology and occurrence of osteomalacia as a complication of celiac disease are discussed.			S	DISCUSSION	In this article, we will present a patient referred to our hospital with an extremely low bone mineral density due to severe osteomalacia with longstanding celiac disease.	In this article, we will present a patient referred to our hospital with an extremely low bone mineral density due to severe osteomalacia with longstanding celiac disease.			null	In our patient, osteomalacia was a late complication of ongoing celiac disease due to poor compliance regarding gluten-free diet.
PMC3236659	Implantation of a biventricular implantable cardioverter-defibrillator guided by an electroanatomic mapping system.	Y	Y	Y	Y	The aim of this study is to show the feasibility of a biventricular implantable cardioverter-defibrillator [cardiac resynchronization therapy (CRT)-ICD] implantation using an electroanatomic navigation system and a low dose of fluoroscopy.	The aim of this study is to show the feasibility of a biventricular implantable cardioverter-defibrillator [cardiac resynchronization therapy (CRT)–ICD] implantation using an electroanatomic navigation system and a low dose of fluoroscopy.		To our knowledge, these cases are the first use of an electroanatomic system for implantation of an CRT–ICD device and in all four cases the cannulation of the coronary sinus (CS) was performed only using the mapping system.	S	AIMS	Our aim was to study the feasibility and reliability of implanting a three-lead system [biventricular implantable cardioverter-defibrillator—cardiac resynchronization therapy–implantable cardioverter-defibrillator (CRT–ICD) device] guided by an electroanatomic navigation system, which would minimize fluoroscopy use and focus on the evaluation of coronary sinus (CS) vessels.	Our aim was to study the feasibility and reliability of implanting a three-lead system [biventricular implantable cardioverter-defibrillator—cardiac resynchronization therapy–implantable cardioverter-defibrillator (CRT–ICD) device] guided by an electroanatomic navigation system, which would minimize fluoroscopy use and focus on the evaluation of coronary sinus (CS) vessels.			The use of an electroanatomic navigation system (NavX system) in CRT–ICD implantation shows great potential.	The use of an electroanatomic navigation system (NavX system) in CRT–ICD implantation shows great potential.
PMC3236732	Dynamics of parasite clearance in cutaneous leishmaniasis patients treated with miltefosine.	Y	Y	Y	Y	Parasite loads were quantified in repeated skin biopsies from lesions of 2 patients with Old-World cutaneous leishmaniasis (CL) caused by Leishmania major and L. infantum during and after treatment with miltefosine.	Parasite loads were quantified in repeated skin biopsies from lesions of 2 patients with Old-World cutaneous leishmaniasis (CL) caused by Leishmania major and L. infantum during and after treatment with miltefosine.			U		In an attempt to rationalize the treatment of CL and to support the clinical examination and follow-up, two patients with Old-World CL for whom systemic miltefosine treatment was indicated were followed-up by measuring the Leishmania parasite load in repeated skin biopsies during and after therapy.	These observations illustrate the applicability of quantifying parasite loads as a pharmacodynamic measure for CL supporting clinical assessment.			This report describes two patients with extensive Old-World CL: one with L. major infection which suggested dissemination or at least multiple inoculations and the other with L. infantum infection of facial skin with collateral swelling of the nasal mucosa. Both patients were treated with miltefosine and both showed a parallel log-linear decline of the parasite load in skin biopsies.	To our knowledge, this case is the first reported L. infantum-related CL primarily treated with miltefosine.
PMC3249187	Long-term follow-up and treatment in nine boys with X-linked creatine transporter defect.	Y	Y	Y	Y	Nine boys between 8 months and 10 years old with molecularly confirmed CRTR defect were followed with repeated (1)H-MRS and neuropsychological assessments during 4-6 years of combination treatment with creatine monohydrate, L-arginine, and glycine.	Nine boys between 8 months and 10 years old with molecularly confirmed CRTR defect were followed with repeated 1H-MRS and neuropsychological assessments during 4–6 years of combination treatment with creatine monohydrate, L-arginine, and glycine.			U		We describe the 4–6 year follow-up with repeated 1H-MRS and neuropsychological assessments during a pilot study in nine boys who were diagnosed in the Netherlands shortly after the discovery of the creatine transporter defect in 2001 and were treated with creatine monohydrate, L-arginine, and glycine supplementation.	We describe the 4–6 year follow-up with repeated 1H-MRS and neuropsychological assessments during a pilot study in nine boys who were diagnosed in the Netherlands shortly after the discovery of the creatine transporter defect in 2001 and were treated with creatine monohydrate, L-arginine, and glycine supplementation.			null	During the 4–6 years of follow-up of nine boys with the CRTR defect, we did not find enough evidence to conclude that treatment with creatine monohydrate, L-arginine, and glycine effectively improves cerebral creatine and/or development, as assessed by neuropsychological tests and 1H-MRS.
PMC3249208	Intra-abdominal dilation of artificial bowel sphincter pressure-regulating balloon: a case report.	Y	Y	Y	Y	We report a rare late complication: balloon dilation due to hypertonic fillings.	We report a rare late complication: balloon dilation due to hypertonic fillings.			S	CONCLUSION	We report an unusual late complication of this procedure.	The artificial bowel sphincter (ABS; Acticon, American Medical Systems, Minnetonka, MN) is a well-publicized treatment option for severe intractable fecal incontinence which offers the patient a chance for continence restoration and improved quality of life . We report an unusual late complication of this procedure.			null	Surgeons implanting the ABS as a neosphincter need to be aware of the possibility of balloon dilation due to hypertonic fillings next to other complications arising with its use.
PMC3259335	Pathology of immune reconstitution inflammatory syndrome in multiple sclerosis with natalizumab-associated progressive multifocal leukoencephalopathy.	Y	Y	Y	Y	We describe in detail the histopathology of IRIS in natalizumab-associated PML.	Here, we describe pathological and radiological characteristics of immune reconstitution inflammatory syndrome (IRIS), which occurs in natalizumab-associated PML after the cessation of therapy, and we differentiate it from ongoing PML.			U		We describe here the histological and MRI characteristics of five MS patients with natalizumab-associated PML, and compare histological results with non-MS PML cases.	null			In summary, we report IRIS histopathology in four MS patients with natalizumab-associated PML.	In summary, we report IRIS histopathology in four MS patients with natalizumab-associated PML.
PMC3260426	Anaplastic ependymoma simulating glioblastoma in the cerebrum of an adult.	Y	Y	Y	Y	A case of anaplastic ependymoma of the cerebral hemisphere in which the histopathological features closely simulated those of glioblastoma is reported.	A case of anaplastic ependymoma of the cerebral hemisphere in which the histopathological features closely simulated those of glioblastoma is reported.		The present case indicates that some anaplastic ependymomas strongly express the glial phenotype and also show remarkable anaplastic cytological features, thus closely simulating glioblastoma.	U		We report here a primary (de novo) anaplastic ependymoma in the cerebral hemisphere of an adult, showing histopathological features closely resembling those of glioblastoma.	We report here a primary (de novo) anaplastic ependymoma in the cerebral hemisphere of an adult, showing histopathological features closely resembling those of glioblastoma.			null	Anaplastic ependymoma that histologically resembles glioblastoma may also behave clinically like glioblastoma.
PMC3264878	Ischemic stroke caused by paradoxical embolism after an unsuccessful transcatheter atrial septal defect closure procedure: a word of caution.	Y	Y	Y	Y	Herein, we present the case of a 4-year-old girl who had an ischemic stroke caused by a presumptive paradoxical embolism after an unsuccessful transcatheter ASD procedure and in whom subsequent venous color Doppler showed deep venous thrombosis (DVT) of the right lower extremity.	Herein, we present the case of a 4-year-old girl who had an ischemic stroke caused by a presumptive paradoxical embolism after an unsuccessful transcatheter ASD procedure and in whom subsequent venous color Doppler showed deep venous thrombosis (DVT) of the right lower extremity.			U		In this article, we present the case of a 4-year-old girl who had a cryptogenic stroke secondary to a presumptive paradoxical embolism (PDE) after an unsuccessful attempt to close an ASD with a transcatheter procedure and in whom subsequent venous color Doppler showed deep venous thrombosis of the right lower extremity.	In this article, we present the case of a 4-year-old girl who had a cryptogenic stroke secondary to a presumptive paradoxical embolism (PDE) after an unsuccessful attempt to close an ASD with a transcatheter procedure and in whom subsequent venous color Doppler showed deep venous thrombosis of the right lower extremity.			null	null
PMC3266507	A large abdominal intercostal hernia in a patient with vascular type Ehlers-Danlos syndrome: a surgical challenge.	Y	Y	Y	Y	A patient with vascular type Ehlers-Danlos syndrome developed a large abdominal intercostal hernia secondary to coughing.	A patient with vascular type Ehlers-Danlos syndrome developed a large abdominal intercostal hernia secondary to coughing.	The hernia was successfully treated using a novel approach.		U		This case report describes a unique case of a patient with vascular type Ehlers-Danlos syndrome who developed a large abdominal intercostal hernia secondary to coughing.	This case report describes a unique case of a patient with vascular type Ehlers-Danlos syndrome who developed a large abdominal intercostal hernia secondary to coughing.	We describe a novel approach to treat a large abdominal intercostal hernia in such a patient.		null	null
PMC3284668	Bilateral anterior dislocation of the shoulders at the start of a backstroke competition.	Y	Y	Y	Y	A 20-year-old man presented with bilateral anterior shoulder dislocation as a result of a diving incident.	To our knowledge, this is the first bilateral anterior dislocation of the shoulders during a backstroke swimming competition that was caused by this mechanism of injury.			U		We report a rare case involving traumatic bilateral dislocation of the shoulders as a result of a diving incident.	We report a rare case involving traumatic bilateral dislocation of the shoulders as a result of a diving incident.			null	Our patient was a promising young swimmer who dislocated his shoulders while diving at the start of a backstroke race.
PMC3284677	Macrodystrophia lipomatosa involving multiple nerves.	Y	Y	Y	Y	We present a case who had MDL in multiple nerve territories--all on the same side of the body--with hypertrophy of mainly fibroadipose tissue throughout their distribution, thus pointing to a form of localized hemihypertrophy; both hemihypertrophy and lipomatous tumors are components of Proteus syndrome.	We present a case who had MDL in multiple nerve territories—all on the same side of the body—with hypertrophy of mainly fibroadipose tissue throughout their distribution, thus pointing to a form of localized hemihypertrophy; both hemihypertrophy and lipomatous tumors are components of Proteus syndrome.			U		We present one such case of gigantism in multiple nerve territories.	We present one such case of gigantism in multiple nerve territories.			null	null
PMC3311832	Burning mouth syndrome in Parkinson's disease: dopamine as cure or cause?	Y	Y	Y	Y	Based on our patient's clinical course, in conjunction with earlier studies assessing the relationship between burning mouth syndrome and Parkinson's disease, we discuss a potential role for dopamine in burning mouth syndrome in Parkinson's disease.	Based on our patient’s clinical course, in conjunction with earlier studies assessing the relationship between burning mouth syndrome and Parkinson’s disease, we discuss a potential role for dopamine in burning mouth syndrome in Parkinson’s disease.			U		Based on our case and findings from earlier studies, we discuss potential mechanisms of burning mouth syndrome in Parkinson’s disease.	We report a Parkinson’s disease patient who developed burning mouth syndrome after starting carbidopa/levodopa and had improvement of her symptoms after discontinuation of carbidopa/levodopa and resolution upon initiation of a dopamine agonist.			null	null
PMC3324681	Screening for mutation site on the type I neurofibromatosis gene in a family.	Y	Y	Y	Y	The purpose of the study was to determine the sites and types of mutations associated with type I neurofibromatosis (NF1) in the NF1 gene in a family with NF1 patients.	The purpose of the study was to determine the sites and types of mutations associated with type I neurofibromatosis (NF1) in the NF1 gene in a family with NF1 patients.			S	PURPOSE	By using polymerase chain reaction (PCR) and DNA sequencing, we screened members of a Chinese family for NF gene mutations and found that four members had NF1 and one was normal and healthy.	By using polymerase chain reaction (PCR) and DNA sequencing, we screened members of a Chinese family for NF gene mutations and found that four members had NF1 and one was normal and healthy.			In this study, we detected point mutation in the exonic region of the NF1 gene in four type I nerve fibroma patients and one normal healthy subject in a family by using DNA direct sequencing and cloning techniques.	In this study, we detected point mutation in the exonic region of the NF1 gene in four type I nerve fibroma patients and one normal healthy subject in a family by using DNA direct sequencing and cloning techniques.
PMC3337464	Quality standards and samples in genetic testing.	N	N	A	A	null	The growing number and range of important decisions made on the basis of genetic findings warrant a reappraisal of current standards to minimise risks in genetic testing.			U		As with all pathology investigations, errors may occur at any point in the genetic test processing chain from test selection by the clinician to clinical decisions based on the result.	With genetics emerging as a substantial discipline within pathology and laboratory medicine, there is a responsibility now to reassess current standards for minimising risks of error in the field.			null	null
PMC3341656	Elevated levels of the steroidogenic factor 1 are associated with over-expression of CYP19 in an oestrogen-producing testicular Leydig cell tumour.	Y	Y	Y	Y	We report an LCT in a 29-year-old male with elevated plasma oestradiol caused by enhanced CYP19 transcription.	Our results strongly suggest that the elevated levels of SF-1 have induced PII-regulated CYP19 transcription in this tumour.			S	BACKGROUND AND OBJECTIVES	Here, we report an oestrogen-producing LCT in a 29-year-old man.	The finding of SF-1 over-expression in concert with elevated levels of the PII-derived CYP19 transcripts suggests increased SF-1 levels to play a key role in stimulating oestrogen synthesis in these tumour cells.			In this report, we describe a patient with an oestrogen-producing LCT revealing elevated CYP19 and SF-1 mRNA levels	In this report, we describe a patient with an oestrogen-producing LCT revealing elevated CYP19 and SF-1 mRNA levels.
PMC3349016	Multiple stress fractures of the lower extremity in healthy young men.	Y	Y	Y	Y	However, no case of multiple stress fractures in a young man who was not a professional athlete and who had no stress fracture risk factor, such as, an endocrine disease, has been previously reported.	However, no case of multiple stress fractures in a young man who was not a professional athlete and who had no stress fracture risk factor, such as, an endocrine disease, has been previously reported.			U		However, no case of multiple stress fractures in a young man who was not a professional athlete and who had no stress fracture risk factor, such as, an endocrine disease, has been previously reported. Here two such cases are reported together with a literature review.	However, no case of multiple stress fractures in a young man who was not a professional athlete and who had no stress fracture risk factor, such as, an endocrine disease, has been previously reported.			null	null
PMC3358584	An endoscopic modification of the simultaneous 'above and below' approach to large pituitary adenomas.	Y	Y	Y	A	We have further modified this 'above and below' approach by adopting endoscopic techniques for the transsphenoidal part of the procedure.	A simultaneous microscopic transcranial and transsphenoidal approach has been described as an alternative surgical strategy. We have further modified this ‘above and below’ approach by adopting endoscopic techniques for the transsphenoidal part of the procedure.			Y		We have further modified this approach by adopting endonasal endoscopic techniques for the transsphenoidal part of the procedure. We present here two patients treated with this technique and discuss its applications and limitations.	An alternative technique of simultaneous ‘above and below’ resection of large PAs has been described			null	The simultaneous ‘above and below’ technique is a safe and feasible approach for large-to-giant PAs.
PMC3360859	Micturation related swelling of the scrotum.	Y	Y	Y	Y	We describe and discuss the clinical appearance and management of a patient with a micturation related unilateral swelling of the scrotum.	We describe and discuss the clinical appearance and management of a patient with a micturation related unilateral swelling of the scrotum.			U		We describe and discuss the clinical appearance and management of a patient with a micturation related unilateral swelling of the scrotum.	We describe and discuss the clinical appearance and management of a patient with a micturation related unilateral swelling of the scrotum.			null	null
PMC3369048	Empyema in spinal canal in thoracic region, abscesses in paravertebral space, spondylitis: in clinical course of zoonosis Erysipelothrix rhusiopathiae.	Y	Y	Y	Y	Very rare case of animal-borne infection course has been presented in which after initial phase the disease was generalised to the abscesses formation in paravertebral space, spondylitis and empyema formation in spinal canal.	Very rare case of animal-borne infection course has been presented in which after initial phase the disease was generalised to the abscesses formation in paravertebral space, spondylitis and empyema formation in spinal canal.	We are presenting the clinical course of infection (E. rhusiopathiae) and discuss clinical forms. E. rhusiopathiae in humans may have the following clinical course: mild form of skin infection diagnosed as local erythema (erysipeloid), disseminated form of skin infection and the most serious form of infection of systemic course (endocarditis and sepsis).		S	METHODS	Very rare case of animal-borne (zoonosis) infection course in disseminated form of spinal canal empyema, perivertebral abscess and spondylitis was presented.	Very rare case of animal-borne (zoonosis) infection course in disseminated form of spinal canal empyema, perivertebral abscess and spondylitis was presented.			Very rare clinical course of erysipelas in form of spondylitis, paravertebral abscesses and empyema in spinal canal was presented.	Very rare clinical course of erysipelas in form of spondylitis, paravertebral abscesses and empyema in spinal canal was presented.
PMC3380239	Intracranial extension of Schneiderian inverted papilloma: a case report and literature review.	Y	Y	Y	Y	The authors reported the unusual case of a 72-year-old male patient with inverted papilloma, which fatally extended to the intracranial temporal fossa after multiple recurrences.	The authors reported the unusual case of a 72-year-old male patient with inverted papilloma, which fatally extended to the intracranial temporal fossa after multiple recurrences.			U		The aims of this article were (1) to report a case of IP with multiple recurrences and fatal extension into the intracranial temporal fossa; (2) to review the current and pertinent literature in English, French and German; and (3) to establish an algorithm for managing sinonasal IP lesions.	The aims of this article were (1) to report a case of IP with multiple recurrences and fatal extension into the intracranial temporal fossa; (2) to review the current and pertinent literature in English, French and German; and (3) to establish an algorithm for managing sinonasal IP lesions.			This case report presents an IP case with fatal extension to the temporal fossa.	This case report presents an IP case with fatal extension to the temporal fossa.
PMC3395313	Homozygous deletion of Tenascin-R in a patient with intellectual disability.	Y	Y	Y	Y	This is the first report of a complete loss of TNR associated with intellectual disability.	This is the first report of a complete loss of TNR associated with intellectual disability.	The authors present the case of a child with intellectual disability and transient choreoathetosis. Array genomic hybridisation revealed a homozygous deletion involving only two genes, including TNR.	The authors present the case of a child with intellectual disability and transient choreoathetosis. Array genomic hybridisation revealed a homozygous deletion involving only two genes, including TNR.	S	Conclusion	Here, we report the identification of a homozygous deletion encompassing TNR in a patient with global developmental delay, transient choreoathetosis and opisthotonic posturing.	Here, we report the identification of a homozygous deletion encompassing TNR in a patient with global developmental delay, transient choreoathetosis and opisthotonic posturing.		This case represents the first report of an individual with a complete loss of TNR, and provides evidence of the important role of TNR in cognition and in the development of the human central nervous system.	In summary, our study reports for the first time a complete loss of TNR in a patient with ID.	In summary, our study reports for the first time a complete loss of TNR in a patient with ID.
PMC3396349	Intrauterine device embedded into the bladder wall with stone formation: laparoscopic removal is a minimally invasive alternative to open surgery.	Y	Y	Y	Y	In this case, we removed an IUD (multiload Cu 375) with calculus that had sunk deeply into the bladder wall via laparoscopic partial cystectomy.	In this case, we removed an IUD (multiload Cu 375®) with calculus that had sunk deeply into the bladder wall via laparoscopic partial cystectomy.			U		To reduce morbidity, we performed laparoscopic removal of an intravesical IUD (multiload Cu 375®) and stone.	null			In the present case, we removed the IUD via laparoscopic simple excision of the bladder wall around the IUD after cleavage between the bladder and the uterus, as the IUD had sunk deeply into the muscular layer, with the possibility of formation of a vesicouterine fistula.	In the present case, we removed the IUD via laparoscopic simple excision of the bladder wall around the IUD after cleavage between the bladder and the uterus, as the IUD had sunk deeply into the muscular layer, with the possibility of formation of a vesicouterine fistula.
PMC3401493	Organ-sparing surgery of the bilateral testicular large cell calcifying sertoli cell tumor in patient with atypical Peutz-Jeghers syndrome.	Y	Y	Y	Y	Here, we report a case of a bilateral LCCSCT in a 20-year-old man with atypical Peutz-Jeghers syndrome due to amplification of the exon 1 of STK11 gene who was successfully treated with bilateral testicle-sparing tumorectomies.	Here, we report a case of a bilateral LCCSCT in a 20-year-old man with atypical Peutz–Jeghers syndrome due to amplification of the exon 1 of STK11 gene who was successfully treated with bilateral testicle-sparing tumorectomies.			U		Here, we report a case of bilateral LCCSCT in a 20-year-old man with skin lesions suggestive for PJS, which was successfully treated with bilateral testicle-sparing tumorectomies.	Here, we report a case of bilateral LCCSCT in a 20-year-old man with skin lesions suggestive for PJS, which was successfully treated with bilateral testicle-sparing tumorectomies.			null	null
PMC3401495	Bladder carcinoma in a 31-year-old female spina bifida patient with an auto-augmented bladder.	Y	Y	Y	Y	We present the case of a 31-year-old spina bifida patient presenting with a poorly differentiated T3N1M0 bladder carcinoma with sarcomatoid differentiation in an auto-augmented bladder.	We present the case of a 31-year-old spina bifida patient presenting with a poorly differentiated T3N1M0 bladder carcinoma with sarcomatoid differentiation in an auto-augmented bladder.			U		We would like to report on the case of a 31-year-old female SB patient who developed bladder carcinoma in an auto-augmented bladder.	We would like to report on the case of a 31-year-old female SB patient who developed bladder carcinoma in an auto-augmented bladder.			This is the first case of bladder carcinoma arising in an auto-augmented bladder in a spina bifida patient.	This is the first case of bladder carcinoma arising in an auto-augmented bladder in a spina bifida patient.
PMC3402668	Snapping knee due to the biceps femoris tendon treated with repositioning of the anomalous tibial insertion.	Y	Y	Y	Y	Snapping knee associated with biceps femoris tendon that caused lateral knee pain is reported.	Snapping knee associated with biceps femoris tendon that caused lateral knee pain is reported.			U		null	In the present case, repositioning of the anomalous tibial insertion and anterior arm of the biceps femoris tendon to the posterolateral portion of the fibular head was necessary to resolve the snapping.			null	null
PMC3404271	Surface epithelialization of the type I Boston keratoprosthesis front plate: immunohistochemical and high-definition optical coherence tomography characterization.	Y	Y	Y	Y	The transparent tissue layer covering the anterior surface of the type I Boston keratoprosthesis front plate was found to represent non-keratinized squamous epithelium, most likely of corneal epithelial origin.	The transparent tissue layer covering the anterior surface of the type I Boston keratoprosthesis front plate was found to represent non-keratinized squamous epithelium, most likely of corneal epithelial origin.			S	CONCLUSIONS	null	Recently, a case of epithelialization of the anterior surface of the keratoprosthesis front plate was reported			null	These four described cases provide evidence of the growth of a regenerating, non-keratinized squamous epithelium over the surface of the PMMA front plate of the type I Boston permanent keratoprosthesis.
PMC3411288	Use of Gamma locking nail(®) in tri-planar osteotomy in bilateral severe slipped upper femoral epiphysis: a case study and literature review.	Y	Y	Y	Y	We present a case of chronic severe SUFE in a 16-year-old male with significant fixed bilateral deformities requiring osteotomy of proximal femur and stabilisation with short locking Gamma nail(®).	We present a case of chronic severe SUFE in a 16-year-old male with significant fixed bilateral deformities requiring osteotomy of proximal femur and stabilisation with short locking Gamma nail®.			S	MATERIALS AND METHODS	null	We present a case of severe SUFE treated with tri-plane intertrochanteric corrective osteotomy, which was stabilised with short Gamma locking nail® (Stryker Trauma GmbH).			null	Despite all the advantages and good results, Gamma nail to our knowledge has never been used for stabilising corrective osteotomy in SUFE.
PMC3412739	A complex microdeletion 17q12 phenotype in a patient with recurrent de novo membranous nephropathy.	Y	Y	Y	Y	For the first time we report about a patient with a 17q12 microdeletion who is affected by MRKH in combination with a vascular and soft tissue disorder. Repeatedly she suffered from kidney transplant failure caused by consuming membranous nephropathy.	For the first time we report about a patient with a 17q12 microdeletion who is affected by MRKH in combination with a vascular and soft tissue disorder.			S		null	For the first time we report about a patient with a 17q12 microdeletion who is affected by MRKH in combination with a vascular and soft tissue disorder.			null	null
PMC3422696	Porokeratotic eccrine nevus may be caused by somatic connexin26 mutations.	Y	N	Y	Y	From this, we hypothesized that PEN might be caused by Cx26 mutations associated with KID or similar gap junction disorders.	From this, we hypothesized that PEN might be caused by Cx26 mutations associated with KID or similar gap junction disorders.			U		Considering the above, we hypothesized that PEN might be caused by Cx26 mutations associated with KID syndrome or similar hyperkeratotic gap junction disorders.	Considering the above, we hypothesized that PEN might be caused by Cx26 mutations associated with KID syndrome or similar hyperkeratotic gap junction disorders			null	From our findings, we conclude that PEN could be caused by different somatic Cx26 mutations.
PMC3423040	Giant intercostal aneurysm complicated by Stanford type B acute aortic dissection in patients with type 1 neurofibromatosis.	Y	Y	Y	Y	We report a case of a 42 years old male with neurofibromatosis type 1 who presented with left back discomfort. CT angiography revealed a massive 42 mm aneurysm of left 11th intercostal artery.	We report a case of a 42 years old male with neurofibromatosis type 1 who presented with left back discomfort. CT angiography revealed a massive 42 mm aneurysm of left 11th intercostal artery.			U		Therefore, we report a case of massive intercostal aneurysm which was complicated by iatrogenic Stanford type B acute aortic dissection in a patient with NF1.	Therefore, we report a case of massive intercostal aneurysm which was complicated by iatrogenic Stanford type B acute aortic dissection in a patient with NF1.			We have experienced a rare case of huge aneurysm of left 11th intercostal artery in a patient with NF1.	We have experienced a rare case of huge aneurysm of left 11th intercostal artery in a patient with NF1.
PMC3427702	Re-revision of a patellar tendon rupture in a young professional martial arts athlete.	Y	Y	Y	Y	As far as we know, this is the first paper to report a re-revision of a patellar tendon rupture.	As far as we know, this is the first paper to report a re-revision of a patellar tendon rupture.			U		As far as we know, this is the first case report on the outcome of a patient surgically treated for a revision of a revision of a patellar tendon rupture.	As far as we know, this is the first case report on the outcome of a patient surgically treated for a revision of a revision of a patellar tendon rupture.			null	null
PMC3432789	Anterior chest wall reconstruction with titanium plate sandwiched between two polypropylene sheets.	Y	Y	Y	Y	Reconstruction of the anterior chest wall using a titanium plate sandwiched between two polypropylene mesh sheets is described.	Reconstruction of the anterior chest wall using a titanium plate sandwiched between two polypropylene mesh sheets is described.			U		The case of a patient who underwent reconstruction of the anterior chest wall using a titanium plate sandwiched between two polypropylene mesh sheets is reported.	The case of a patient who underwent reconstruction of the anterior chest wall using a titanium plate sandwiched between two polypropylene mesh sheets is reported.			null	In conclusion, the procedure with the titanium plate sandwiched between two polypropylene meshes achieved good fixation and flexibility. In patients who require extensive anterior chest wall and sternal resection, this technique may be suitable for reconstruction.
PMC3444541	Psychotic aura symptoms in familial hemiplegic migraine type 2 (ATP1A2).	Y	Y	Y	Y	There are no reports of psychotic symptoms in FHM type 2 (ATP1A2).	There are no reports of psychotic symptoms in FHM type 2 (ATP1A2).			S	INTRODUCTION	null	null			null	This is the first description of psychotic aura symptoms in FHM2, thus, widening its phenotypic range.
PMC3464387	Effect of stem cell transplantation for B-cell malignancies on disease course of associated polyneuropathy.	Y	Y	A	A	In conclusion, SCT as a treatment of refractory hematological malignancy may occasionally have a positive effect on the associated progressive polyneuropathy, although the benefits are very limited and the treatment-related mortality is high.	In conclusion, SCT as a treatment of refractory hematological malignancy may occasionally have a positive effect on the associated progressive polyneuropathy, although the benefits are very limited and the treatment-related mortality is high.			U		null	null	Here we describe six patients with malignancy-associated polyneuropathy receiving SCT primarily for the treatment of their hematological disorders and report on the effects on the neuropathy.		These results suggest that SCT halts progression in a minority of cases of polyneuropathy associated with B-cell dyscrasias, but that concerns about safety need to be addressed.	These results suggest that SCT halts progression in a minority of cases of polyneuropathy associated with B-cell dyscrasias, but that concerns about safety need to be addressed.
PMC3468391	Laparoscopic-assisted colectomy in a patient with colon cancer after percutaneous endoscopic gastrostomy.	Y	Y	Y	Y	To our knowledge, this is the first recorded case of an ascending colon cancer treated with LAC under the condition of gastrostoma.	To our knowledge, this is the first recorded case of an ascending colon cancer treated with LAC under the condition of gastrostoma.			S	Conclusions	To our knowledge, this is the first recorded case of an ascending colon cancer treated with LAC under the condition of gastrostoma.	To our knowledge, this is the first recorded case of an ascending colon cancer treated with LAC under the condition of gastrostoma.			null	In conclusion, carefully performed laparoscopic colectomy is a potential option for the treatment of colorectal cancer in patients with PEG if the PEG tract is mature.
PMC3470102	Clinical management of mid-root fracture in maxillary central incisors: case reports.	Y	Y	Y	Y	This article presents two varied treatment options for mid-root fractures.	This article presents two varied treatment options for mid-root fractures.			U		The aim of this article is to article report successful management of mid root fracture with mobile coronal fragment.	The aim of this article is to article report successful management of mid root fracture with mobile coronal fragment.			null	Availability of bondable material, like fiber posts and biocompatible materials like titanium and MTA have put forth varied treatment options for clinicians in the management of mid root fractures.
PMC3481107	Cervical spine injury in the young child.	Y	Y	Y	Y	This grand rounds is about the clinical and radiological presentation, treatment and outcome of pediatric cervical spine injury.	This grand rounds is about the clinical and radiological presentation, treatment and outcome of pediatric cervical spine injury.			U		null	null			null	null
PMC3481242	Single-access transumbilical laparoscopic unroofing of a giant hepatic cyst using reusable instruments.	Y	Y	Y	Y	Giant biliary cysts can be removed by single-access laparoscopy.	Giant biliary cysts can be removed by single-access laparoscopy.			S	CONCLUSIONS	We report a SAL biliary cyst unroofing performed completely through the umbilicus, in a patient presenting with a symptomatic giant cyst of the liver segments 4-7-8.	We report a SAL biliary cyst unroofing performed completely through the umbilicus, in a patient presenting with a symptomatic giant cyst of the liver segments 4-7-8.			Giant biliary cysts can be removed by SAL.	Giant biliary cysts can be removed by SAL.
PMC3481245	Modifications to facilitate extraperitoneal robot-assisted radical prostatectomy post kidney transplant.	Y	Y	A	A	We present modifications to facilitate E-RARP in these patients that include modified trocar arrangement, delayed bladder neck transection, utilizing the robotic Hem-o-lok applier, and posterior reconstruction of the anastomosis using a barbed V-loc suture.	E-RARP was performed via the extraperitoneal approach using a 5-port 2-arm approach at an insufflation pressure of 10mm Hg.			S	MATERIALS AND METHODS	Herein, we present modifications for performing robotic-assisted radical prostatectomy (RARP) in this patient population using an extraperitoneal (EP) approach.	Herein, we present modifications for performing robotic-assisted radical prostatectomy (RARP) in this patient population using an extraperitoneal (EP) approach.			null	Performing radical prostatectomy in renal transplant recipients poses significant risks to the allograft. Favorable outcomes can be achieved by using an extraperitoneal approach with the aforementioned adaptations.
PMC3494866	Delayed diagnosis of adrenal insufficiency in a patient with severe penoscrotal hypospadias due to two novel P450 side-change cleavage enzyme (CYP11A1) mutations (p.R360W; p.R405X).	Y	Y	Y	Y	null	null			S		Herein, we report a case of delayed diagnosis of adrenal insufficiency in a patient manifesting at birth with severe penoscrotal hypospadias and inadequate adrenal steroidogenesis caused by two novel CYP11A1 mutations.	Herein, we report a case of delayed diagnosis of adrenal insufficiency in a patient manifesting at birth with severe penoscrotal hypospadias and inadequate adrenal steroidogenesis caused by two novel CYP11A1 mutations.			We describe two novel CYP11A1 mutations, p.R360W and p.R405X, associated with early onset and mild adrenal insufficiency and moderate 46,XY DSD.	We describe two novel CYP11A1 mutations, p.R360W and p.R405X, associated with early onset and mild adrenal insufficiency and moderate 46,XY DSD.
PMC3500506	They say Islam has a solution for everything, so why are there no guidelines for this?' Ethical dilemmas associated with the births and deaths of infants with fatal abnormalities from a small sample of Pakistani Muslim couples in Britain.	N	N	Y	Y	This paper presents ethical dilemmas concerning the termination of pregnancy, the management of childbirth, and the withdrawal of life-support from infants in special care, for a small sample of British Pakistani Muslim parents of babies diagnosed with fatal abnormalities.	This paper presents ethical dilemmas concerning the termination of pregnancy, the management of childbirth, and the withdrawal of life-support from infants in special care, for a small sample of British Pakistani Muslim parents of babies diagnosed with fatal abnormalities.			U		This paper presents three issues of ethical concern for British Pakistani Muslim parents following the medical diagnosis in pregnancy, or at or soon after birth, of abnormalities considered incompatible with life. These issues concern the termination of pregnancy, the management of childbirth and the withdrawal of life support from infants in special care.	This paper presents three issues of ethical concern for British Pakistani Muslim parents following the medical diagnosis in pregnancy, or at or soon after birth, of abnormalities considered incompatible with life.			null	The pre- or neo-natal diagnosis of fatal abnormalities confronts many parents of Pakistani origin with dilemmas that they are unlikely to have faced in rural Pakistan.			This paper has identified several areas in which more information on the Islamic positions regarding abortion and the withdrawal of life support would help parents and families in making fully informed decisions.
PMC3501166	Shared psychotic disorder with sexual delusions.	Y	Y	Y	Y	The aim of this article was to discuss diagnostic and management difficulties of SPD with special interest in patients sharing sexual delusions.	The aim of this article was to discuss diagnostic and management difficulties of SPD with special interest in patients sharing sexual delusions.			U		null	However, to my knowledge, no SPD with predominant sexual delusions in non-consanguineous partners has been described until now.			null	SPD in non-consanguineous partners sharing sexual delusions referred to a sexual medicine professional was presented in the literature for the first time.
PMC3505535	Assessing pathogenicity for novel mutation/sequence variants: the value of healthy older individuals.	Y	Y	A	A	We report a 44-year-old healthy father of a 10-year-old daughter with bilateral coloboma and hearing loss, but without muscle weakness, in whom a whole-genome CGH revealed a deletion of exons 38-44 in the dystrophin gene.	We report a 44-year-old healthy father of a 10-year-old daughter with bilateral coloboma and hearing loss, but without muscle weakness, in whom a whole-genome CGH revealed a deletion of exons 38-44 in the dystrophin gene.			U		null	null			null	In the family presented here, the observation that the same mutation was present in older healthy relatives was very helpful and reassuring, in particular because the penetrance of a specific mutation can vary on different genetic backgrounds.
PMC3505547	Periodic fever, aphthous stomatitis, pharyngitis, and adenitis (PFAPA) syndrome and IgA nephropathy.	Y	Y	Y	Y	A syndrome of periodic fever, aphthous stomatitis, pharyngitis, and adenitis (PFAPA), as well as immunoglobulin A nephropathy (IgAN), may be caused by autoimmune reactivity nephropathy.	A syndrome of periodic fever, aphthous stomatitis, pharyngitis, and adenitis (PFAPA), as well as immunoglobulin A nephropathy (IgAN), may be caused by autoimmune reactivity nephropathy.			S	BACKGROUND	In this report, we present a child with PFAPA and concurrent IgAN.	In this report, we present a child with PFAPA and concurrent IgAN.			To our knowledge, our report is the first to describe the concurrence of PFAPA and IgAN in a patient	To our knowledge, our report is the first to describe the concurrence of PFAPA and IgAN in a patient.
PMC3506834	Trigeminal neuralgia and persistent trigeminal artery.	Y	Y	Y	Y	We report a case of trigeminal neuralgia caused by persistent trigeminal artery (PTA) associated with asymptomatic left temporal cavernoma.	We report a case of trigeminal neuralgia caused by persistent trigeminal artery (PTA) associated with asymptomatic left temporal cavernoma.			U		We report a case of trigeminal neuralgia caused by PTA associated with asymptomatic left parietal cavernoma.	We report a case of trigeminal neuralgia caused by PTA associated with asymptomatic left parietal cavernoma.			To our knowledge, this is first reported case in the literature of trigeminal neuralgia caused by PTA associated with asymptomatic left temporal cavernoma.	To our knowledge, this is first reported case in the literature of trigeminal neuralgia caused by PTA associated with asymptomatic left temporal cavernoma.
PMC3508806	Cognitive function at 2443 μmol/l creatinine.	Y	Y	A	Y	We report a rare case of severe uremia and describe the day to day improvement in neuro-cognitive function by dialysis using state of the arte test battery--starting at a serum creatinine of 2443 μmol/l.	We report a rare case of severe uremia and describe the day to day improvement in neuro-cognitive function by dialysis using state of the arte test battery – starting at a serum creatinine of 2443 μmol/l.			U		We monitored the neuro-cognitive function of a patient with severe uremia in chronic humoral rejection secondary to non-adherence to immunosuppressive therapy after renal transplantation, starting at a serum creatinine of 2443 μmol/l.	We monitored the neuro-cognitive function of a patient with severe uremia in chronic humoral rejection secondary to non-adherence to immunosuppressive therapy after renal transplantation, starting at a serum creatinine of 2443 μmol/l.			To our knowledge we report for the first time a sequential examination of a patient in severe uremia using an extensive state of the art battery of neurocognitive tests.	null
PMC3515508	Scar sarcoidosis on a finger mimicking a rapidly growing soft tissue tumour: a case report.	Y	Y	Y	Y	To our knowledge this is the first case in literature of scar sarcoidosis on a finger.	To our knowledge this is the first case in literature of scar sarcoidosis on a finger.			S	BACKGROUND	We present the first case of scar sarcoidosis of the finger.	To our knowledge this is the first case in literature of scar sarcoidosis on a finger.			null	null
PMC3519131	Successful visual rehabilitation in a case of anterior megalophthalmos.	Y	Y	Y	Y	This case report reviews this rare disorder and highlights successful visual rehabilitation.	null			U		This case report describes the use of standard posterior chamber IOL of larger diameter in the management of cataract in anterior megalophthalmos.	null			null	null
PMC3521645	Nonfunction of the ECT2 gene may cause renal tubulointerstitial injury leading to focal segmental glomerulosclerosis.	Y	Y	Y	Y	We encountered two patients with a nonfunctioning ECT2 genotype who later developed FSGS.	We encountered two patients with a nonfunctioning ECT2 genotype who later developed FSGS.			S	METHODS	We encountered two patients with intractable nephrotic syndrome in whom acute renal failure developed, both with severe tubulointerstitial disorders, followed by FSGS lesions.	A nonfunctioning genotype of the ECT2 was noted in these patients, suggesting an ECT protein deficiency in uriniferous tubular epithelial cells causing tubulointerstitial disorder, followed by development of FSGS lesions resulting from abnormal renal circulatory dynamics.			We encountered two FSGS patients with a non-functioning genotype of ECT2.	We encountered two FSGS patients with a non-functioning genotype of ECT2.
PMC3523061	Molecular modeling and description of a newly characterized activating mutation of the EGFR gene in non-small cell lung cancer.	Y	Y	Y	Y	null	null			U		null	null			null	null
PMC3524703	A case of "borrowed identity syndrome" after severe traumatic brain injury.	Y	Y	Y	Y	The purpose of this article is to understand the processes of identity change after traumatic brain injury.	We describe progressive deterioration in personal identity in a former physician who had sustained a serious head injury (1998), resulting in focal injuries to the right frontal and temporal areas.			U		The real purpose of this paper, however, is to explore the mind of a patient whose identity has been disrupted, and who has experienced the loss of his self image and relations with his immediate surroundings.	One such patient will be described in the present report, with particular emphasis on some unusual disorders of personal identity in a former physician who sustained a serious brain injury due to a car accident in 1998.			null	null
PMC3525882	Epiploic appendagitis of caecum: a diagnostic dilemma.	Y	Y	Y	Y	We present here a case of a 7-year-old boy misdiagnosed preoperatively as acute appendicitis and later on, upon surgical exploration, found to have caecal appendagitis.	We present here a case of a 7-year-old boy misdiagnosed preoperatively as acute appendicitis and later on, upon surgical exploration, found to have caecal appendagitis.			U		We present here a case of a 7-year-old boy misdiagnosed preoperatively as acute appendicitis; who was later upon surgical exploration found to have caecal epiploic appendagitis.	We present here a case of a 7-year-old boy misdiagnosed preoperatively as acute appendicitis; who was later upon surgical exploration found to have caecal epiploic appendagitis.			null	In conclusion, caecal epiploic appendagitis can pose a diagnostic dilemma and may be confused with acute appendicitis.
PMC3529871	Architecture of fibrin network inside thrombotic material obtained from the right atrium and pulmonary arteries: flow and location matter.	Y	Y	Y	Y	We present the case of a 56-year-old woman with high-risk PE and proximal deep-vein thrombosis, whose thrombotic material removed during embolectomy from the right atrium and pulmonary (lobar and segmental) arteries has been studied using scanning electron microscopy (SEM)	We present the case of a 56-year-old woman with high-risk PE and proximal deep-vein thrombosis, whose thrombotic material removed during embolectomy from the right atrium and pulmonary (lobar and segmental) arteries has been studied using scanning electron microscopy (SEM).			U		Here we present the case of a 56-year-old woman with high-risk PE whose thrombotic material removed from right atrium and lobar and segmental pulmonary arteries has been studied using scanning electron microscopy (SEM).	Here we present the case of a 56-year-old woman with high-risk PE whose thrombotic material removed from right atrium and lobar and segmental pulmonary arteries has been studied using scanning electron microscopy (SEM).			To our knowledge, this study is the first to demonstrate the composition of right atrial and pulmonary thrombi removed during embolectomy in the PE patient.	To our knowledge, this study is the first to demonstrate the composition of right atrial and pulmonary thrombi removed during embolectomy in the PE patient.
PMC3536036	Patterns of response in patients with pretreated metastatic melanoma who received ipilimumab 3 mg/kg in a European expanded access program: five illustrative case reports.	Y	Y	Y	Y	Here, case reports from five patients treated within an expanded access program (EAP) with ipilimumab at its licensed dose of 3 mg/kg illustrate the efficacy of ipilimumab in an expanded access setting and the range of different tumor response patterns encountered.	Here, case reports from five patients treated within an expanded access program (EAP) with ipilimumab at its licensed dose of 3 mg/kg illustrate the efficacy of ipilimumab in an expanded access setting and the range of different tumor response patterns encountered.			U		In this manuscript, we report the detailed clinical outcome of five individual cases that showed a range of atypical response patterns to ipilimumab at its licensed 3 mg/kg dose.	In this manuscript, we report the detailed clinical outcome of five individual cases that showed a range of atypical response patterns to ipilimumab at its licensed 3 mg/kg dose.			These five cases show that in the compassionate use setting in heavily pretreated patients with more than one negative prognostic indicator, ipilimumab 3 mg/kg can provide clinical benefit and was generally well tolerated; these patients had adverse events that were mild-to-moderate and could be managed with conventional therapies.	These five cases show that in the compassionate use setting in heavily pretreated patients with more than one negative prognostic indicator, ipilimumab 3 mg/kg can provide clinical benefit and was generally well tolerated; these patients had adverse events that were mild-to-moderate and could be managed with conventional therapies.
PMC3541589	Ventricular septal rupture caused by myocardial bridge, solved by interventional closure device.	Y	Y	Y	Y	Here we report on the case of an 88-year-old woman suffering from myocardial infarction and ventricular septal rupture, lacking any recognizable coronary disease except for a myocardial bridge causing the systolic compression of the left anterior descending coronary artery.	Here we report on the case of an 88-year-old woman suffering from myocardial infarction and ventricular septal rupture, lacking any recognizable coronary disease except for a myocardial bridge causing the systolic compression of the left anterior descending coronary artery.			U		null	null			null	null
PMC3549408	Intracranial hemorrhages and late hemorrhagic disease associated cholestatic liver disease.	Y	Y	Y	Y	In this study, we described 11 infants with cholestatic liver disease with different etiologies exhibiting intracranial hemorrhage (ICH).	In this study, we described 11 infants with cholestatic liver disease with different etiologies exhibiting intracranial hemorrhage (ICH).			U		null	null			In our study, we described 11 infants (4 female, 7 male) with cholestatic liver disease with different etiologies presenting with ICH.	In our study, we described 11 infants (4 female, 7 male) with cholestatic liver disease with different etiologies presenting with ICH.
PMC3550698	Prognostic value of automated SPECT scoring system for coronary artery disease in stress myocardial perfusion and fatty acid metabolism imaging.	Y	Y	Y	Y	The aim of the present study is to evaluate the prognostic value of the automated SPECT scoring system when applied to stress thallium and resting beta-methyl-iodophenyl pentadecanoic acid (BMIPP) SPECT images.	The aim of the present study is to evaluate the prognostic value of the automated SPECT scoring system when applied to stress thallium and resting beta-methyl-iodophenyl pentadecanoic acid (BMIPP) SPECT images.			U		Thus, the present study evaluates the prognostic value of the automated SPECT scoring system when applied to stress thallium and resting BMIPP SPECT images of coronary artery disease from this viewpoint.	Thus, the present study evaluates the prognostic value of the automated SPECT scoring system when applied to stress thallium and resting BMIPP SPECT images of coronary artery disease from this viewpoint.			null	Automatically quantified myocardial SPECT abnormality using heart score view software can identify patients at high-risk for coronary artery diseases with high positive and negative predictive values particularly when applied to stress thallium imaging.
PMC3555245	A novel mutation in the complement component 3 gene in a patient with selective IgA deficiency.	Y	Y	Y	Y	We report a novel homozygous mutation in the C3 gene in a patient with concomitant selective IgA deficiency who presented with a marked clinical improvement after vaccination against S. pneumoniae.	We report a novel homozygous mutation in the C3 gene in a patient with concomitant selective IgA deficiency who presented with a marked clinical improvement after vaccination against S. pneumoniae.			S	CONCLUSIONS	Here, we describe a patient with selective immunoglobulin A (IgA) deficiency presenting with recurrent airway infections caused by S. pneumoniae and bronchiectasis with no autoimmune or immune complex manifestations.	Here, we describe a patient with selective immunoglobulin A (IgA) deficiency presenting with recurrent airway infections caused by S. pneumoniae and bronchiectasis with no autoimmune or immune complex manifestations. Our molecular analyses revealed that the patient suffers from C3 deficiency caused by a novel, homozygous mutation in the C3 gene.			We here report a novel homozygous mutation in C3 in a patient with recurrent and severe infections caused by Streptococcus pneumoniae and associated IgA deficiency.	We here report a novel homozygous mutation in C3 in a patient with recurrent and severe infections caused by Streptococcus pneumoniae and associated IgA deficiency.
PMC3558909	Robot-assisted subtotal pancreas-preserving duodenectomy.	Y	Y	Y	Y	Herein, we present a subtotal pancreas-preserving duodenectomy using robotic assistance.	Herein, we present a subtotal pancreas-preserving duodenectomy using robotic assistance.		The patient underwent a robot-assisted subtotal pancreas-preserving duodenectomy.	S	BACKGROUND	Herein, we present a case of multiple duodenal angiodysplasia extended to the first loops of the jejunum, requiring resection.	To our knowledge, this is the first report of a robot-assisted, subtotal pancreas-preserving duodenectomy (third and fourth duodenal portion) with resection of the first loops of the jejunum, using the da Vinci Surgical System.			null	Robot-assisted, subtotal pancreas-preserving duodenectomy is feasible and safe, with technical advantages including a high degree of freedom of the robotic instruments and the ergonomic advantages that are provided to the surgeon.
PMC3566894	Familial cases of a submicroscopic Xp22.2 deletion: genotype-phenotype correlation in microphthalmia with linear skin defects syndrome.	Y	Y	Y	Y	The identification of a deletion including HCCS led to the diagnosis of MLS in these patients.	The identification of a deletion including HCCS led to the diagnosis of MLS in these patients.			S	CONCLUSIONS	Here we report the first familial cases in which unilateral microphthalmia with linear skin defects in the mother and isolated microphthalmia in the daughter are caused by a microdeletion spanning the entire HCCS gene and part of ARHGAP6.	Here we report the first familial cases in which unilateral microphthalmia with linear skin defects in the mother and isolated microphthalmia in the daughter are caused by a microdeletion spanning the entire HCCS gene and part of ARHGAP6.			In conclusion, we report on a family with two cases of unilateral microphthalmia of whom only one showed scars of neonatal linear skin lesions with a 185–220 kb microdeletion containing HCCS and ARHGAP6, supporting the hypothesis that HCCS is a candidate gene for severe eye malformations.	Here we report the first familial cases in which unilateral microphthalmia with linear skin defects in the mother and isolated microphthalmia in the daughter are caused by a microdeletion spanning the entire HCCS gene and part of ARHGAP6.
PMC3594382	Infrequent SCN9A mutations in congenital insensitivity to pain and erythromelalgia.	Y	Y	Y	Y	We sought to investigate for SCN9A mutations in a clinically well-characterised cohort of patients with CIP and erythromelalgia.	We sought to investigate for SCN9A mutations in a clinically well-characterised cohort of patients with CIP and erythromelalgia.		We sequenced all exons of SCN9A in 19 clinically well-studied cases including 6 CIP and 13 erythromelalgia (9 with family history, 10 with small-fibre neuropathy).	S	OBJECTIVE	In this report, we genetically analysed SCN9A in 19 indexed patients who have either CIP or IEM (6 CIP and 13 erythromelalgia) with or without evidence of small fibre sensory loss.	In this report, we genetically analysed SCN9A in 19 indexed patients who have either CIP or IEM (6 CIP and 13 erythromelalgia) with or without evidence of small fibre sensory loss.			null	Despite a large number of SCN9A mutations that were found in pain-related disorders, our study suggests the mutation frequency in CIP and erythromelalgia is low, and the pathogenic cause for the majority of the patients remains to be discovered.
PMC3594820	Precore mutant hepatitis B virus-associated fulminant hepatitis during infliximab therapy for rheumatoid arthritis.	Y	Y	Y	Y	A 73-year-old female, who suffered from rheumatoid arthritis for 10 years, developed precore mutant hepatitis B virus-associated fulminant hepatitis after 1 year of infliximab therapy and subsequent methotrexate withdrawal.	A 73-year-old female, who suffered from rheumatoid arthritis for 10 years, developed precore mutant hepatitis B virus-associated fulminant hepatitis after 1 year of infliximab therapy and subsequent methotrexate withdrawal.			U		Here, we describe an autopsy case of RA who developed precore mutant HBV-associated fulminant hepatitis after 1 year of infliximab therapy and subsequent methotrexate (MTX) withdrawal.	Here, we describe an autopsy case of RA who developed precore mutant HBV-associated fulminant hepatitis after 1 year of infliximab therapy and subsequent methotrexate (MTX) withdrawal.			null	The HBV precore mutation is involved in the pathogenesis of fulminant hepatitis, and the reactivation of a precore mutant HBV during infliximab therapy has been reported.
PMC3595145	Anatomical basis and histopathological changes resulting from selective internal radiotherapy for liver metastases.	Y	Y	Y	Y	We describe in detail the spectrum of histopathological changes in malignant tissue and liver parenchyma in patients with metastatic CRC treated with SIRT.	We describe in detail the spectrum of histopathological changes in malignant tissue and liver parenchyma in patients with metastatic CRC treated with SIRT.		We describe in detail the spectrum of histopathological changes in malignant tissue and liver parenchyma in patients with metastatic CRC treated with SIRT.	S	CONCLUSIONS	null	In this report, we describe the historical background to anatomically targeted liver therapies and histological changes associated with the most recently developed form of this therapy, selective internal radiation therapy (SIRT).			null	The most recent development in arterially directed therapy of primary and secondary liver cancer is SIRT and the histopathological changes observed following SIRT treatment of the liver have not been reported in detail.
PMC3598533	Chondroblastoma associated with aneurysmal cyst of the navicular bone: a case report.	Y	Y	Y	Y	We describe a case of navicular chondroblastoma case associated with an aneurysmal bone cyst.	We describe a case of navicular chondroblastoma case associated with an aneurysmal bone cyst.			U		We report a case of and successful management of a navicular chondroblastoma associated with an aneurysmal bone cyst.	We report a case of and successful management of a navicular chondroblastoma associated with an aneurysmal bone cyst.			This case appears to be the first case of chondroblastoma occurring in the navicular bone.	This case appears to be the first case of chondroblastoma occurring in the navicular bone.
PMC3599167	Immediate reconstruction using a modified inframammary adipofascial flap after partial mastectomy.	Y	Y	Y	Y	We describe a new technique of using an inframammary adipofascial flap to reconstruct defects caused by lower-pole partial mastectomy, which achieved excellent results.	We describe a new technique of using an inframammary adipofascial flap to reconstruct defects caused by lower-pole partial mastectomy, which achieved excellent results			U		Thus, we describe a modified technique for reconstructing defects in the lower part of the breast in patients with early breast cancer, using a modified inframammary adipofascial flap (an inframammary adipofascial flap with dermis).	Thus, we describe a modified technique for reconstructing defects in the lower part of the breast in patients with early breast cancer, using a modified inframammary adipofascial flap (an inframammary adipofascial flap with dermis).			null	Oncoplastic surgery, combining partial mastectomy and immediate volume replacement with a modified inframammary adipofascial flap at the time of BCT in the lower region of the breast, can be performed easily and safely with good cosmetic results in patients for whom reduction-type oncoplastic surgery is contraindicated.
PMC3604589	An unusual case of left venous renal entrapment syndrome: a new type of nutcracker phenomenon?	Y	Y	A	A	The left renal vein (LRV) was compressed as it passed between the superior mesenteric artery and the right renal artery.	The left renal vein (LRV) was compressed as it passed between the superior mesenteric artery and the right renal artery.			U		To best of our knowledge, it is the first report of the left venous renal entrapment caused by compression created by the SMA to the right renal artery.	To best of our knowledge, it is the first report of the left venous renal entrapment caused by compression created by the SMA to the right renal artery.			To the best of our knowledge, the left venous renal entrapment caused by compression created by the SMA and the RRA has not been previously reported, making this case is particularly important in surgery of the renal region.	null
PMC3621797	An unusual cause of ankle pain: fracture of a talocalcaneal coalition as a differential diagnosis in an acute ankle sprain: a case report and literature review.	Y	Y	Y	Y	Imaging studies (MRI and CT) revealed a fracture of a talocalcaneal coalition.	Imaging studies (MRI and CT) revealed a fracture of a talocalcaneal coalition.			S	Case presentation	Due to prolonged pain, swelling and the inability to weight bear further diagnostics revealed a fracture of a talocalcaneal coalition.	The purpose of the presented case is to describe a 23 year old male patient with pain and local swelling after an acute ankle sprain. Initial clinical and radiological examination showed no pathologies. Due to prolonged pain, swelling and the inability to weight bear further diagnostics revealed a fracture of a talocalcaneal coalition.			null	null
PMC3624002	Total laparoscopic limited anatomical resection for centrally located hepatocellular carcinoma in cirrhotic liver.	Y	Y	Y	Y	We present a case of total laparoscopic left medial and right ventroanterior sectionectomy performed using the intrahepatic Glissonian approach in a cirrhotic liver for curative resection of HCC.	We present a case of total laparoscopic left medial and right ventroanterior sectionectomy performed using the intrahepatic Glissonian approach in a cirrhotic liver for curative resection of HCC.		Total laparoscopic left medial and right ventroanterior sectionectomy via the intrahepatic Glissonian approach is feasible for HCC in a cirrhotic liver with limited liver reserve.	S	BACKGROUND	Here, we present the case of a patient with a large HCC who was successfully treated using limited anatomic resection of the left medial and right ventroanterior liver segments via an intrahepatic Glissonian approach.	Here, we present the case of a patient with a large HCC who was successfully treated using limited anatomic resection of the left medial and right ventroanterior liver segments via an intrahepatic Glissonian approach.			null	Total laparoscopic left medial and right anterior sectionectomy is feasible for cirrhotic patients with HCC when residual liver volume is limited.
PMC3625828	ARHGDIA: a novel gene implicated in nephrotic syndrome.	Y	Y	Y	Y	Whole exome sequencing identified five genes with diallelic mutations that were shared by the sisters, and Sanger sequencing revealed that ARHGDIA that encodes Rho GDP (guanosine diphosphate) dissociation inhibitor α (RhoGDIα, OMIM 601925) was the most likely candidate.	Whole exome sequencing identified five genes with diallelic mutations that were shared by the sisters, and Sanger sequencing revealed that ARHGDIA that encodes Rho GDP (guanosine diphosphate) dissociation inhibitor α (RhoGDIα, OMIM 601925) was the most likely candidate.			S	METHODS AND RESULTS	Using whole exome sequencing, we discovered that both girls have an in-frame deletion in ARHGDIA that encodes the protein known as Rho GDP (guanosine diphosphate) dissociation inhibitor α (RhoGDIα, OMIM 601925).	Using whole exome sequencing, we discovered that both girls have an in-frame deletion in ARHGDIA that encodes the protein known as Rho GDP (guanosine diphosphate) dissociation inhibitor α (RhoGDIα, OMIM 601925).			In summary, we have identified ARHGDIA as a new gene implicated in congenital nephrotic syndrome.	In summary, we have identified ARHGDIA as a new gene implicated in congenital nephrotic syndrome.				The current study has identified ARHGDIA as a new gene implicated in the pathogenesis of autosomal recessive congenital nephrotic syndrome.
PMC3626898	Profound hyperacute cardiac allograft rejection rescue with biventricular mechanical circulatory support and plasmapheresis, intravenous immunoglobulin, and rituximab therapy.	Y	Y	Y	Y	We describe an unusual case of hyperacute rejection due to preformed anti-donor antibodies despite a negative preoperative panel-reactive antibody (PRA) screen.	We describe an unusual case of hyperacute rejection due to preformed anti-donor antibodies despite a negative preoperative panel-reactive antibody (PRA) screen.			U		Here, we describe an unusual case of antibody-mediated HAR in a patient with a negative preoperative PRA.	Here, we describe an unusual case of antibody-mediated HAR in a patient with a negative preoperative PRA.			null	null
PMC3628529	Managing myelodysplastic syndromes in very old patients: a teaching case report.	Y	Y	Y	Y	null	null			U		In light of our recent experience in this setting, we report herein the case of a very old patient with MDS whom we have followed for the last 3 years.	In light of our recent experience in this setting, we report herein the case of a very old patient with MDS whom we have followed for the last 3 years.			null	In light of our recent experience in this setting, we report herein the case of a very old patient with MDS whom we have followed for the last 3 years.				In conclusion, to the best of our knowledge, we have reported on the oldest MDS patient treated with 5-azacitidine
PMC3632765	Long-term observation of the mineral trioxide aggregate extrusion into the periapical lesion: a case series.	Y	Y	Y	Y	This case series describes the sequence of events following apical extrusion of MTA into the periapical area during a one-step apexification procedure for maxillary central incisor with an infected immature apex.	This case series describes the sequence of events following apical extrusion of MTA into the periapical area during a one-step apexification procedure for maxillary central incisor with an infected immature apex.			U		This report presented a series of cases with apical extrusion of MTA into the periradicular lesion during the one-step apexification procedure of maxillary central incisors with an immature or resorbed apex and their long-term clinical outcome.	This report presented a series of cases with apical extrusion of MTA into the periradicular lesion during the one-step apexification procedure of maxillary central incisors with an immature or resorbed apex and their long-term clinical outcome.			null	null
PMC3637645	Polypoidal choroidal vasculopathy in a case with retinitis pigmentosa.	Y	Y	Y	Y	We present a case of PCV in an eye with RP.	We present a case of PCV in an eye with RP.			U		We present a case with development of PCV in an eye with RP.	We present a case with development of PCV in an eye with RP.			null	null
PMC3639094	Two-port approach for fully thoracoscopic right upper lobe sleeve lobectomy.	Y	Y	Y	Y	This report describes a case report of a minimally invasive technique for VATS right upper sleeve lobectomy with a two-port approach.	This report describes a case report of a minimally invasive technique for VATS right upper sleeve lobectomy with a two-port approach.		We conclude that video-assisted thoracoscopic sleeve lobectomy with mediastinal dissection by two-port approach is feasible and convenient.	U		This report describes a minimally invasive technique for VATS right upper sleeve lobectomy with a two-port approach.	This report describes a minimally invasive technique for VATS right upper sleeve lobectomy with a two-port approach.			null	Although an advanced technique is required for full thoracoscopic surgery by two-port, it is feasible to perform VATS sleeve lobectomy via this approach.
PMC3639921	Small sharp exostosis tip in solitary osteochondroma causing intermittent knee pain due to pseudoaneurysm.	Y	Y	Y	Y	null	null			S		We present the case of a small solitary exostosis with a sharp tip that caused a pseudoaneurysm to show that severe complications can occur regardless of osteochondroma size.	We present the case of a small solitary exostosis with a sharp tip that caused a pseudoaneurysm to show that severe complications can occur regardless of osteochondroma size.			null	null
PMC3640957	Computed tomography imaging of a leopard tortoise (Geochelone pardalis pardalis) with confirmed pulmonary fibrosis: a case report.	Y	Y	Y	Y	Whole body radiographs revealed generalized diffuse unstructured 'interstitial lung pattern' with thickened pulmonary septae while computed tomography (CT) showed emphysematous lung parenchyma and thickened pulmonary septae bordered by irregular ground-glass opacity with smaller areas of 'honeycombing'.	null			U		This report describes the radiographic and computed tomographic appearance of histologically confirmed pulmonary fibrosis in a chelonian.	This report describes the radiographic and computed tomographic appearance of histologically confirmed pulmonary fibrosis in a chelonian.			This report documented the first case of radiographic and CT findings of chelonian pulmonary fibrosis with histopathologic confirmation.	This report documented the first case of radiographic and CT findings of chelonian pulmonary fibrosis with histopathologic confirmation.
PMC3650951	An endonasal approach to the resection of a papillary seromucinous adenocarcinoma of the eustacian tube.	Y	Y	Y	Y	The objectives of this case report are to describe a case of papillary seromucinous adenocarcinoma presenting in the nasopharynx and to review the literature pertaining to other similar cases.	Papillary seromucinous adenocarcinoma is a rare tumor that can present in the nasopharynx.			S	OBJECTIVES	We present the case of a 64-year-old woman with a rare nasopharyngeal malignancy of salivary origin, that being papillary serous adenocarcinoma.	We present the case of a 64-year-old woman with a rare nasopharyngeal malignancy of salivary origin, that being papillary serous adenocarcinoma.			null	This case is interesting because it represents a rare pathological variant of an uncommon nasopharyngeal tumor.
PMC3657074	"Web impingement" of the ankle: a case report.	Y	Y	A	Y	A web-like intra-articular fibrous band was discovered and resected.	This case report presents two patients with persisting anterior ankle impingement pain after an ankle distortion.			U		In this article, two cases of undiagnosable posttraumatic anterior ankle impingement pain are described. Both were caused by a seldom seen intra-articular fibrous band.	This case report presents two patients with persisting anterior ankle impingement pain after an ankle distortion.			null	An ankle distortion can result in the formation of intra-articular fibrous bands causing “web impingement” of the ankle.
PMC3661081	Pseudoaneurysm of the facial artery occurred after mandibular sagittal split ramus osteotomy.	Y	Y	Y	Y	Pseudoaneurysm directly related with surgical procedure of sagittal split ramus osteotomy (SSRO) was reported quite rarely especially related with facial artery during the vertical osteotomy.	Pseudoaneurysm directly related with surgical procedure of sagittal split ramus osteotomy (SSRO) was reported quite rarely especially related with facial artery during the vertical osteotomy.			S	INTRODUCTION	We present a case of pseudoaneurysm of facial artery that might be related with vertical osteotomy over lateral cortex of the mandibular body during SSRO.	We present a case of pseudoaneurysm of facial artery that might be related with vertical osteotomy over lateral cortex of the mandibular body during SSRO.			null	Recently, pseudoaneurysms in the facial artery after SSRO have been reported.
PMC3662564	Acute fibrinous and organizing pneumonia associated with influenza A/H1N1 pneumonia after lung transplantation.	Y	Y	Y	Y	To our knowledge we present the first case of AFOP triggered by viral infection, here proven to be influenza virus A/H1N1.	To our knowledge we present the first case of AFOP triggered by viral infection, here proven to be influenza virus A/H1N1.			S	CONCLUSION	null	null			Concluding, for the first time proof is given that viral agents at least of the myxovirus family - here influenza A/H1N1 - can induce pure often fatal AFOP.	Concluding, for the first time proof is given that viral agents at least of the myxovirus family - here influenza A/H1N1 - can induce pure often fatal AFOP.
PMC3662734	Laparoscopic completion cholecystectomy and common bile duct exploration for retained gallbladder after single-incision cholecystectomy.	Y	Y	Y	Y	This report is the first in the literature to describe successful laparoscopic remnant cholecystectomy and transcystic common bile duct exploration after previous single-port cholecystectomy	This report is the first in the literature to describe successful laparoscopic remnant cholecystectomy and transcystic common bile duct exploration after previous single-port cholecystectomy			S	Conclusion	We describe a case of laparoscopic completion cholecystectomy with transcystic common bile duct exploration for incomplete cholecystectomy after single-port cholecystectomy resulting in retained gallbladder and postoperative gallstone pancreatitis.	We describe a case of laparoscopic completion cholecystectomy with transcystic common bile duct exploration for incomplete cholecystectomy after single-port cholecystectomy resulting in retained gallbladder and postoperative gallstone pancreatitis.			This detailed report is the first in the literature to describe successful laparoscopic remnant cholecystectomy and transcystic common bile duct exploration after previous single-port cholecystectomy.	This detailed report is the first in the literature to describe successful laparoscopic remnant cholecystectomy and transcystic common bile duct exploration after previous single-port cholecystectomy.
PMC3662740	Single-incision laparoscopic adnexectomy in an obese patient with previous laparotomies.	Y	Y	Y	Y	Hence we report the first case of single-port laparoscopic salpingo-oophorectomy in an obese patient who was affected by a left adnexal mass and who had previously undergone 3 midline vertical laparotomies.	Hence we report the first case of single-port laparoscopic salpingo-oophorectomy in an obese patient who was affected by a left adnexal mass and who had previously undergone 3 midline vertical laparotomies.			S	INTRODUCTION	Hence we report the first case of single-port laparoscopic salpingo-oophorectomy in an obese patient who was affected by a left adnexal mass and who had been previously undergone 3 midline vertical laparotomies.	Hence we report the first case of single-port laparoscopic salpingo-oophorectomy in an obese patient who was affected by a left adnexal mass and who had been previously undergone 3 midline vertical laparotomies.			null	The present case, which was performed by surgeons who had little experience with this procedure, shows that this technique was carried out rapidly and without any intraoperative and postoperative complications in an obese woman who had previously undergone >2 midline vertical laparotomies.
PMC3667357	Loose body following cross-pin fixation for anterior cruciate ligament reconstruction.	Y	Y	Y	Y	We report a case of loosening of a bioabsorbable cross-pin fixation device for anterior cruciate ligament reconstruction.	We report a case of loosening of a bioabsorbable cross-pin fixation device for anterior cruciate ligament reconstruction.			U		We report the case of implant migration and the loose body presenting as a subcutaneous collection.	We report the case of implant migration and the loose body presenting as a subcutaneous collection.			null	We believe this to be the second reported case of loosening of the RIGIDFIX bioabsorbable pin for BTB ACL reconstruction
PMC3667377	Minimally invasive posterior stabilization for treating spinal tuberculosis.	Y	Y	Y	Y	We describe a case of dorsal–lumbar vertebral tuberculosis (Pott’s disease) first treated with antibiotic therapy, bed rest, and cast. After 2 months of treatment patient’s symptoms worsened. Minimally invasive posterior vertebral stabilization was carried out, with excellent clinic and radiographic results.	We describe a case of dorsal–lumbar vertebral tuberculosis (Pott’s disease) first treated with antibiotic therapy, bed rest, and cast. After 2 months of treatment patient’s symptoms worsened. Minimally invasive posterior vertebral stabilization was carried out, with excellent clinic and radiographic results.			U		We present a patient affected by Pott’s disease of T11–L1 treated successfully with antitubercular drugs and percutaneous sinal stabilization.	We present a patient affected by Pott’s disease of T11–L1 treated successfully with antitubercular drugs and percutaneous sinal stabilization.			null	null
PMC3667384	Ipsilateral femoral neck and shaft fracture in children: a report of two cases and a literature review.	Y	Y	Y	Y	Concomitant ipsilateral fractures of the neck and shaft of the femur in children are rare.	Concomitant ipsilateral fractures of the neck and shaft of the femur in children are rare.			U		null	Concomitant ipsilateral fractures of the neck and shaft of the femur in children are rare.			null	Displaced femoral neck fractures are uncommon injuries in children, while concomitant fracture of the neck and shaft of the femur is an even more unusual injury
PMC3667939	Tumor-induced endothelial cell surface heterogeneity directly affects endothelial cell escape from a cell-mediated immune response in vitro.	Y	Y	Y	Y	It was found that tumors induced pronounced, tumor type-dependent changes to HMEC surface targets that in an in vitro model of human antiangiogenic vaccination directly facilitated HMEC escape from cytotoxic T cell-mediated cell death.	It was found that tumors induced pronounced, tumor type-dependent changes to HMEC surface targets that in an in vitro model of human antiangiogenic vaccination directly facilitated HMEC escape from cytotoxic T cell-mediated cell death.			U		This approach identified tumor-induced heterogeneity in cell surface antigen expression profiles associated with HMEC escape from cytotoxic T cell-mediated cell death and provides a novel means of selecting cells for the development of a cellular cancer vaccine.	This approach identified tumor-induced heterogeneity in cell surface antigen expression profiles associated with HMEC escape from cytotoxic T cell-mediated cell death and provides a novel means of selecting cells for the development of a cellular cancer vaccine.			null	This study showed that tumors induce pronounced, tumor type-dependent changes to HMEC surface targets using an in vitro model of human antiangiogenic vaccination that facilitated HMEC escape from CTL-mediated cell death.
PMC3671191	Lumbar herniation following extended autologous latissimus dorsi breast reconstruction.	Y	Y	Y	Y	We present the unusual case of lumbar herniation after an extended autologous latissimus dorsi flap for breast reconstruction following a mastectomy.	We present the unusual case of lumbar herniation after an extended autologous latissimus dorsi flap for breast reconstruction following a mastectomy.			S	CASE PRESENTATION	We present the rare case of lumbar herniation following a latissismus dorsi reconstruction for breast cancer and the consequent diagnosis and treatment.	We present the rare case of lumbar herniation following a latissismus dorsi reconstruction for breast cancer and the consequent diagnosis and treatment.			null	Lumbar herniation is a rare complication that can occur following LD breast reconstruction.
PMC3686254	Hemorrhagic complications after prasugrel (Effient) therapy for vascular neurointerventional procedures.	Y	Y	A	Y	Our results suggest that DAPT with aspirin/prasugrel may predispose to a higher risk of hemorrhage during neurointerventional surgery compared with DAPT with aspirin/clopidogrel.	Our results suggest that DAPT with aspirin/prasugrel may predispose to a higher risk of hemorrhage during neurointerventional surgery compared with DAPT with aspirin/clopidogrel.			S	CONCLUSION	In this report, we detail our experience using DAPT with aspirin/prasugrel in this patient population.	null			null	In conclusion, our results suggest that in clopidogrel non-responders, DAPT with aspirin/prasugrel may increase the risk of hemorrhage during neurointerventional surgery compared with DAPT with aspirin/clopidogrel.
PMC3686303	Recurrent life-threatening sepsis in intestinal failure: transplantation or foster care?	Y	Y	Y	Y	We report two children with recurrent life-threatening central venous catheter infections who were removed from the intestinal transplant list following virtual cessation of infective episodes after going into foster care.	We report two children with recurrent life-threatening central venous catheter infections who were removed from the intestinal transplant list following virtual cessation of infective episodes after going into foster care.			U		We report two children with recurrent life-threatening CRBSI who were removed from the ITx list when foster care placement led to virtual cessation of septic episodes.	We report two children with recurrent life-threatening CRBSI who were removed from the ITx list when foster care placement led to virtual cessation of septic episodes.			null	null
PMC3724718	Primary Epstein-Barr virus infection with polyradiculitis: a case report.	Y	Y	Y	Y	We describe an immune competent adult with a primary EBV infection complicated by lumbosacral polyradiculitis with pure radicular pain.	We describe an immune competent adult with a primary EBV infection complicated by lumbosacral polyradiculitis with pure radicular pain.			S	CASE PRESENTATION	Here we describe an immune competent adult with a primary EBV infection complicated by lumbosacral polyradiculitis with pure radicular pain.	Here we describe an immune competent adult with a primary EBV infection complicated by lumbosacral polyradiculitis with pure radicular pain.			To our knowledge, we report the first case of primary Epstein-Barr virus infection complicated by polyradiculitis with pure radicular pain.	To our knowledge, we report the first case of primary Epstein-Barr virus infection complicated by polyradiculitis with pure radicular pain.
PMC3740602	Improvisation and meaning.	Y	Y	N	N	This article presents and discusses a long-term repeated-immersion research process that explores meaning allocated to an episode of 50 seconds of music improvisation in early neurosurgical rehabilitation by a teenage boy with severe traumatic brain injury and his music therapist.	This article presents and discusses a long-term repeated-immersion research process that explores meaning allocated to an episode of 50 seconds of music improvisation in early neurosurgical rehabilitation by a teenage boy with severe traumatic brain injury and his music therapist.			U		By considering one case of a young boy with severe traumatic brain injury in this manner, this article offers an example of how long-term repeated-immersion in research can be used to identify significant aspects of the process of rehabilitation.	By considering one case of a young boy with severe traumatic brain injury in this manner, this article offers an example of how long-term repeated-immersion in research can be used to identify significant aspects of the process of rehabilitation.			null	null
PMC3751376	Rheumatoid nodule presenting as Morton's neuroma.	Y	Y	Y	Y	Among 101 feet that presented with symptoms and signs similar to Morton's neuroma, intermetatarsal rheumatoid nodules were found in five feet (three patients).	A rheumatoid nodule can coexist with Morton’s neuroma, as seen in our patients, and the presentation is often similar to that of a Morton’s neuroma.			U		We report three patients (five feet) presenting with symptoms and signs of Morton’s neuroma due to underlying rheumatoid nodules.	We report three patients (five feet) presenting with symptoms and signs of Morton’s neuroma due to underlying rheumatoid nodules.			In this series, out of 20 patients, a histological diagnosis of rheumatoid arthritis without any evidence of Morton’s neuroma was made for ten patients, of which seven were asymptomatic at presentation but three developed symptoms with four years of the initial presentation.	Our case series demonstrates that a rheumatoid nodule presents with symptoms similar to Morton’s neuroma.
PMC3757263	Metabolic investigations prevent liver transplantation in two young children with citrullinemia type I.	Y	Y	Y	Y	We report two patients who presented with acute liver failure and were referred to our center for liver transplantation work-up. Urgent metabolic investigations revealed citrullinemia type I.	We report two patients who presented with acute liver failure and were referred to our center for liver transplantation work-up. Urgent metabolic investigations revealed citrullinemia type I.			U		null	We describe two unrelated patients presenting with acute liver failure, who were referred for liver transplantation. Urgent metabolic work-up revealed citrullinemia type I (OMIM 215700).			To our knowledge, these two Caucasian patients with citrullinemia type I are the first two presenting with acute liver failure for which liver transplantation was considered.	To our knowledge, these two Caucasian patients with citrullinemia type I are the first two presenting with acute liver failure for which liver transplantation was considered.
PMC3765299	Hypercortisolaemia due to ectopic adrenocorticotropic hormone secretion by a nasal paraganglioma: a case report and review of the literature.	Y	Y	Y	Y	We present a case of severe hypercortisolemia due to ectopic adrenocorticotropic hormone secretion by a nasal paraganglioma.	We present a case of severe hypercortisolemia due to ectopic adrenocorticotropic hormone secretion by a nasal paraganglioma.			S	BACKGROUND	We present a rare case of severe hypercortisolemia due to ectopic ACTH secretion by a nasal paraganglioma.	We present a rare case of severe hypercortisolemia due to ectopic ACTH secretion by a nasal paraganglioma.			In the present case we were confronted by a very rare ACTH-producing nasal paraganglioma.	null
PMC3771431	Pediatric arrowshot injury to cervical spinal cord-sagittal cord transection with no neurological deficit and good outcome: case report and review of literature.	Y	Y	Y	Y	In this paper, an unusual case of almost total sagittal cervical cord transection is reported. The patient had no neurological symptoms and recovered with no complications.	In this paper, an unusual case of almost total sagittal cervical cord transection is reported. The patient had no neurological symptoms and recovered with no complications.			S	DISCUSSION	null	null			null	null
PMC3771763	Laparoscopy to evaluate scrotal edema during peritoneal dialysis.	Y	Y	Y	Y	We have used diagnostic laparoscopy in conjunction with open unilateral or bilateral hernia repair for diagnosis and treatment of peritoneal dialysis (PD) patients with acute scrotal edema.	We have used diagnostic laparoscopy in conjunction with open unilateral or bilateral hernia repair for diagnosis and treatment of peritoneal dialysis (PD) patients with acute scrotal edema.			S	BACKGROUND	Therefore, we began using diagnostic laparoscopy (DL) in conjunction with open unilateral or bilateral hernia repair to evaluate and manage CAPD patients with acute scrotal edema.	Therefore, we began using diagnostic laparoscopy (DL) in conjunction with open unilateral or bilateral hernia repair to evaluate and manage CAPD patients with acute scrotal edema.			null	For patients in whom acute scrotal edema develops while they are receiving CAPD, diagnostic laparoscopy is accurate in confirming the etiology of inguinal hernia or PPV.
PMC3771779	Emergency laparoscopic ileocecal resection for Crohn's acute obstruction.	Y	Y	Y	Y	null	null			S		We report on a case of acute intestinal obstruction resulting from terminal ileitis, leading to a first diagnosis of CD, that was treated with video-assisted ileocecal resection.	We report on a case of acute intestinal obstruction resulting from terminal ileitis, leading to a first diagnosis of CD, that was treated with video-assisted ileocecal resection.			To our knowledge, this is the first case described regarding emergency laparoscopic treatment of undiagnosed CD for acute obstruction.	To our knowledge, this is the first case described regarding emergency laparoscopic treatment of undiagnosed CD for acute obstruction.
PMC3787750	Mutations in mitochondrial ribosomal protein MRPL12 leads to growth retardation, neurological deterioration and mitochondrial translation deficiency.	Y	Y	Y	Y	null	null			U		Here we investigate the genetic basis of disease in a subject born to consanguineous parents, who initially presented with growth retardation and then neurological distress, with evidence of compromised mitochondrial protein synthesis.	We have identified the causative mutation to be in MRPL12, encoding a protein of the large subunit of mitochondrial ribosome.			In conclusion, we report a mutation in human MRPL12 that results in growth retardation and neurological distress.	In conclusion, we report a mutation in human MRPL12 that results in growth retardation and neurological distress.
PMC3789528	Intrabiliary growth of liver metastases: clinicopathologic features, prevalence, and outcome.	Y	N	Y	Y	We evaluated prevalence of intrabiliary growth by retrospective review of 1596 diagnostic reports and by prospective evaluation of 223 hepatectomies.	We evaluated prevalence of intrabiliary growth by retrospective review of 1596 diagnostic reports and by prospective evaluation of 223 hepatectomies.			U		In this study, we prospectively and retrospectively evaluated a large series of surgically resected liver metastases to: (1) estimate the frequency of intrabiliary growth associated with both colonic and extracolonic primaries; (2) assess the clinical, laboratory, and radiologic findings of patients with liver metastases in relation to the extent of intrabiliary growth; and finally (3) determine …	In this study, we prospectively and retrospectively evaluated a large series of surgically resected liver metastases to: (1) estimate the frequency of intrabiliary growth associated with both colonic and extracolonic primaries; (2) assess the clinical, laboratory, and radiologic findings of patients with liver metastases in relation to the extent of intrabiliary growth; and finally (3) determine …			In the current study, we estimated the prevalence of intrabiliary growth in liver metastases by both prospective and retrospective analyses.	In the current study, we estimated the prevalence of intrabiliary growth in liver metastases by both prospective and retrospective analyses.
PMC3825641	Brown-Séquard syndrome in a 11-year-old girl due to penetrating glass injury to the thoracic spine.	Y	Y	Y	Y	null	Brown-Séquard syndrome is a rare form of incomplete spinal cord injury consisting of ipsilateral upper motor neuron paralysis (hemiplegia) and loss of proprioception with contralateral pain and temperature sensation deficits resulting from hemisection or lateral injury to the spinal cord.			U		We present a case of Brown-Séquard syndrome after a stab wound to the thoracic region from broken glass window.	We present a case of Brown-Séquard syndrome after a stab wound to the thoracic region from broken glass window.			null	null
PMC3838601	Surgical management of retroperitoneal leiomyosarcoma arising from the inferior vena cava.	Y	Y	Y	Y	In this article, we will present background information on retroperitoneal leiomyosarcomas and the technical aspects of surgical resection and vascular reconstructive options of the IVC.	In this article, we will present background information on retroperitoneal leiomyosarcomas and the technical aspects of surgical resection and vascular reconstructive options of the IVC.			U		null	null			null	Retroperitoneal leiomyosarcomas of the IVC continue to present a challenge to surgeons.
PMC3841804	Police in an intensive care unit: what can happen?	N	N	N	N	This case illustrates, together with other cases, that there is a lack of correspondence between ethical soft law/healthcare law and the Penal Code.	This case illustrates, together with other cases, that there is a lack of correspondence between ethical soft law/healthcare law and the Penal Code.			U		null	null			null	In Sweden, during the past 6 years we have had three cases illustrating discrepancies between the Penal Code and healthcare ethics, soft law and healthcare laws—see box 3.
PMC3847611	Tissue concentration of paraquat on day 32 after intoxication and failed bridge to transplantation by extracorporeal membrane oxygenation therapy.	Y	Y	Y	Y	We report on a case of accidental paraquat poisoning in a 23 years old Caucasian man, who developed respiratory failure due to pulmonary fibrosis. The patient was listed for high urgency lung transplantion, and extracorporeal membrane oxygenation was implemented to bridge the time to transplantation.	We report on a case of accidental paraquat poisoning in a 23 years old Caucasian man, who developed respiratory failure due to pulmonary fibrosis. The patient was listed for high urgency lung transplantion, and extracorporeal membrane oxygenation was implemented to bridge the time to transplantation.			S	CASE PRESENTATION	Here, we report on a case of accidental paraquat intoxication, in which we attempted to bridge the time to transplantation with extracorporeal membrane oxygenation.	Here, we report on a case of accidental paraquat intoxication, in which we attempted to bridge the time to transplantation with extracorporeal membrane oxygenation.			null	null
PMC3851154	Transradial approach for the endovascular treatment of type I endoleak after aortic aneurysm repair: a case report.	Y	Y	Y	Y	We report the first case of a 80-year-old man undergoing percutaneous closure of a peri-graft endoleak (type I) by transcatheter embolization through radial arterial access.	We report the first case of a 80-year-old man undergoing percutaneous closure of a peri-graft endoleak (type I) by transcatheter embolization through radial arterial access.			S	CASE PRESENTATION	We describe a first case of a patient undergoing percutaneous closure of a type I peri-graft endoleak by embolization release controlled spirals and liquid embolization Onyx through radial arterial access.	We describe a first case of a patient undergoing percutaneous closure of a type I peri-graft endoleak by embolization release controlled spirals and liquid embolization Onyx through radial arterial access.			In this report, we present a case of successful endovascular treatment of type I endoleak by embolization release controlled spirals and liquid embolization Onyx.	In this report, we present a case of successful endovascular treatment of type I endoleak by embolization release controlled spirals and liquid embolization Onyx.
PMC3865455	Rare case-series of electrocautery burn following off-pump coronary artery bypass grafting.	Y	Y	Y	Y	In this case series, rare cases of cautery burn with unique causative mechanisms are described.	In this case series, rare cases of cautery burn with unique causative mechanisms are described.			U		This article presents these rare case series of electrocautery burn along with literature reviews for conducting a thorough electrocautery burn study.	This article presents these rare case series of electrocautery burn along with literature reviews for conducting a thorough electrocautery burn study.			null	null
PMC3866075	Laparoscopic management of chronic abscess due to spilled gallstones.	Y	Y	Y	Y	Both patients were treated with laparoscopic drainage of the abscess and successful retrieval of all stones.	Both patients were treated with laparoscopic drainage of the abscess and successful retrieval of all stones.			S	Case Description	We present 2 cases of complicated lost gallstones after LC with clinical and socioeconomic consequences.	Both cases were treated by laparoscopic drainage of the chronic abscess and successful retrieval of the lost stones, and both patients made a complete recovery.			null	Laparoscopic drainage of chronic abscess after stone spillage and retrieval of stones are feasible and safe in experienced hands and are preferable to open and radiologic methods.
PMC3872829	Hepatic sinusoidal obstruction syndrome during chemotherapy for childhood medulloblastoma: report of a case and review of the literature.	Y	Y	Y	Y	We report a 5-year-old girl with high-risk anaplastic medulloblastoma, who developed severe HSOS during her second cycle of maintenance chemotherapy, consisting of vincristine, cisplatin, and cyclophosphamide.	We report a 5-year-old girl with high-risk anaplastic medulloblastoma, who developed severe HSOS during her second cycle of maintenance chemotherapy, consisting of vincristine, cisplatin, and cyclophosphamide.			U		We report a 5-year-old girl who developed severe HSOS during therapy for high-risk anaplastic medulloblastoma and was treated using defibrotide with resolution of the HSOS.	We report a 5-year-old girl who developed severe HSOS during therapy for high-risk anaplastic medulloblastoma and was treated using defibrotide with resolution of the HSOS.			In summary, our case highlights the occurrence of HSOS in a child receiving standard-dose chemotherapy for medulloblastoma after craniospinal radiotherapy.	In summary, our case highlights the occurrence of HSOS in a child receiving standard-dose chemotherapy for medulloblastoma after craniospinal radiotherapy.
PMC3877915	Sensory-specific anomic aphasia following left occipital lesions: data from free oral descriptions of concrete word meanings.	Y	Y	Y	Y	The present study investigated hierarchical lexical semantic structure in oral descriptions of concrete word meanings produced by a subject (ZZ) diagnosed with anomic aphasia due to left occipital lesions.	The present study investigated hierarchical lexical semantic structure in oral descriptions of concrete word meanings produced by a subject (ZZ) diagnosed with anomic aphasia due to left occipital lesions.			U		The present study investigated word production in a man (ZZ) diagnosed with anomic aphasia due to occipital lesions, in order to see if the damage to visual areas would selectively affect production of words with visually related semantic content.	The present study investigated word production in a man (ZZ) diagnosed with anomic aphasia due to occipital lesions, in order to see if the damage to visual areas would selectively affect production of words with visually related semantic content.		The present study investigated content word production in a man (ZZ) diagnosed with anomic aphasia due to left occipital lesions.	null	null
PMC3888628	Clinical effectiveness of electroacupuncture in meralgia paraesthetica: a case series.	Y	Y	A	Y	Meralgia paraesthetica appears to respond rapidly to electroacupuncture.	Meralgia paraesthetica appears to respond rapidly to electroacupuncture.			S	CONCLUSIONS	null	null			Acupuncture produced a dramatic improvement in the symptoms of MP, both during treatment and long term even in patients who had had symptoms for many years.	Acupuncture produced a dramatic improvement in the symptoms of MP, both during treatment and long term even in patients who had had symptoms for many years.
PMC3890650	Osteonecrosis of the jaw in a Crohn's disease patient following a course of Bisphosphonate and Adalimumab therapy: a case report.	Y	Y	Y	Y	This patient with a medical history of Crohn's disease and gastrointestinal remission under Adalimumab therapy presented with osteonecrosis of the jaw after suspended oral and intravenous Bisphosphonate therapy implicating that the biologic therapy with an anti-TNF-α antibody might promote the manifestation of osteonecrosis and compromise oral healing capacity.	This patient with a medical history of Crohn’s disease and gastrointestinal remission under Adalimumab therapy presented with osteonecrosis of the jaw after suspended oral and intravenous Bisphosphonate therapy implicating that the biologic therapy with an anti-TNF-α antibody might promote the manifestation of osteonecrosis and compromise oral healing capacity.			S	CONCLUSION	To our knowledge there is currently no published case of BRONJ in a patient with Crohn’s disease also affecting the oral cavity and treated with Adalimumab.	To our knowledge there is currently no published case of BRONJ in a patient with Crohn’s disease also affecting the oral cavity and treated with Adalimumab.			null	Patients with Inflammatory Bowel Disease and planned treatment with biological drugs like Adalimumab and a history of Bisphosphonate therapy should be also clinically investigated by a dentist before prescription of biologicals. Furthermore they should be monitored carefully with regard to osteonecrotic lesions of the jaw especially after dental procedures or within periodontal disease.
PMC3891287	Dental manifestations of patient with vitamin D-resistant rickets.	Y	Y	Y	Y	The purpose of this article is to report a case of Vitamin D-resistant rickets in a 5 year-old boy, describing the dental findings and the treatment to be performed in these cases.	The purpose of this article is to report a case of Vitamin D-resistant rickets in a 5 year-old boy, describing the dental findings and the treatment to be performed in these cases.			U		The purpose of this article is to report a case of VDRR in a 5 year-old boy, describing dental findings and treatment.	The purpose of this article is to report a case of VDRR in a 5 year-old boy, describing dental findings and treatment.			null	null
PMC3896808	VATS bullectomy and apical pleurectomy for spontaneous pneumothorax in a young patient with Swyer-James-Mc Leod syndrome: case report presentation and literature review focusing on surgically treated cases.	Y	Y	Y	Y	We herein describe a 15-year-old Caucasian patient with well-established SJMS since childhood who presented with spontaneous pneumothorax.	We herein describe a 15-year-old Caucasian patient with well-established SJMS since childhood who presented with spontaneous pneumothorax.			S	CASE REPORT	We present a case of a 15-year old patient with SJMS presented with spontaneous pneumothorax due to emphysematous bulla rupture.	We present a case of a 15-year old patient with SJMS presented with spontaneous pneumothorax due to emphysematous bulla rupture.			null	null
PMC3898144	Intrahepatic cholangiocarcinoma arising 28 years after excision of a type IV-A congenital choledochal cyst: report of a case.	Y	Y	Y	Y	This report presents a rare case of intrahepatic cholangiocarcinoma (IHCC) arising 28 years after excision of a type IV-A congenital choledochal cyst.	This report presents a rare case of intrahepatic cholangiocarcinoma (IHCC) arising 28 years after excision of a type IV-A congenital choledochal cyst.			U		The development of intrahepatic cholangiocarcinoma after pancreaticoduodenectomy has not previously been reported in patients with congenital biliary dilation, however, this report presents a case of intrahepatic cholangiocarcinoma arising 28 years after the initial separation-operation for a Todani’s type IV-A congenital choledochal cyst, and 22 years after pancreaticoduodenectomy for infection …	The development of intrahepatic cholangiocarcinoma after pancreaticoduodenectomy has not previously been reported in patients with congenital biliary dilation, however, this report presents a case of intrahepatic cholangiocarcinoma arising 28 years after the initial separation-operation for a Todani’s type IV-A congenital choledochal cyst, and 22 years after pancreaticoduodenectomy for infection …			This report presented a case of intrahepatic cholangiocarcinoma arising 28 years after the initial operation of excision of a Todani’s type IV-A congenital choledochal cyst with reconstruction by Roux-en-Y hepaticojejunostomy.	This report presented a case of intrahepatic cholangiocarcinoma arising 28 years after the initial operation of excision of a Todani’s type IV-A congenital choledochal cyst with reconstruction by Roux-en-Y hepaticojejunostomy.
PMC3901496	Burkholderia pseudomallei isolates in 2 pet iguanas, California, USA.	Y	Y	Y	Y	Burkholderia pseudomallei, the causative agent of melioidosis, was isolated from abscesses of 2 pet green iguanas in California, USA.	Burkholderia pseudomallei, the causative agent of melioidosis, was isolated from abscesses of 2 pet green iguanas in California, USA.			U		Burkholderia pseudomallei, the causative agent of melioidosis, was isolated from abscesses of 2 pet green iguanas in California, USA.	null			This report identifies B. pseudomallei isolates in 2 pet green iguanas and the environment of one of the infected pets.	This report identifies B. pseudomallei isolates in 2 pet green iguanas and the environment of one of the infected pets.
PMC3908556	Lifting the lid on unborn lethal Mendelian phenotypes through exome sequencing.	Y	Y	Y	Y	This is the first report of exome sequencing to identify the cause of recurrent fetal loss and reveal the diagnosis of a lethal human phenotype.	This is the first report of exome sequencing to identify the cause of recurrent fetal loss and reveal the diagnosis of a lethal human phenotype.			S	Conclusion	In this communication, we show for the first time the use of next-generation sequencing to identify the causative mutation in a family with recurrent fetal loss due to nonimmune hydrops fetalis (NIHF).	In this communication, we show for the first time the use of next-generation sequencing to identify the causative mutation in a family with recurrent fetal loss due to nonimmune hydrops fetalis (NIHF).			null	Mendelian causes of NIHF are numerous, and the case we present shows that next-generation sequencing can be used to effectively identify the cause.
PMC3933180	Balloon-assisted guide catheter positioning to overcome extreme cervical carotid tortuosity: technique and case experience.	Y	Y	Y	Y	We describe a method by which to efficiently and atraumatically achieve distal positioning of a flexible guiding catheter beyond extreme cervical tortuosity using a hypercompliant temporary occlusion balloon.	We describe a method by which to efficiently and atraumatically achieve distal positioning of a flexible guiding catheter beyond extreme cervical tortuosity using a hypercompliant temporary occlusion balloon.	Hypercompliant balloon catheters can be reliably used to facilitate safe and rapid distal positioning of flexible guiding catheters beyond severe cervical tortuosity.		S	BACKGROUND AND SIGNIFICANCE	We describe our experience in a series of cases using a balloon-assisted technique designed to expedite the safe distal positioning of flexible guiding catheters beyond extreme extracranial tortuosity.	We describe our experience in a series of cases using a balloon-assisted technique designed to expedite the safe distal positioning of flexible guiding catheters beyond extreme extracranial tortuosity.			In summary, the balloon-assisted guiding catheter placement technique represents a straightforward technique by which to facilitate and expedite the endovascular treatment of intracranial aneurysms in the setting of tortuous cervical carotid anatomy.	In summary, the balloon-assisted guiding catheter placement technique represents a straightforward technique by which to facilitate and expedite the endovascular treatment of intracranial aneurysms in the setting of tortuous cervical carotid anatomy.			The present case series demonstrates a novel technique designed to allow the efficient and atraumatic positioning of a distal access guiding catheter in patients with a tortuous and/or fragile cervical carotid anatomy.
PMC3936954	Enucleation of giant esophageal schwannoma of the upper thoracic esophagus: reports of two cases.	Y	Y	Y	Y	We report here on two instances of large esophageal schwannomas treated by enucleation.	We report here on two instances of large esophageal schwannomas treated by enucleation.			U		The sole treatment for such benign lesions is enucleation, which proved successful in the two patients reported here, each of whom presented with large esophageal schwannomas.	We report here on two instances of large esophageal schwannomas treated by enucleation.			null	Large esophageal schwannomas were successfully treated by enucleation.
PMC3939333	Robot-assisted resection of a retrocaval peridiaphragmatic mass.	Y	Y	Y	Y	We present the advantages of robotic surgery in the removal of deep retrocaval tumors, a procedure that requires careful dissection and minimal retraction.	We present the advantages of robotic surgery in the removal of deep retrocaval tumors, a procedure that requires careful dissection and minimal retraction.			U		This is the first case of totally robotic resection of a retrocaval peridiaphragmatic mass.	We present the advantages of robotic surgery in the removal of deep retrocaval tumors, a procedure that requires careful dissection and minimal retraction.			To our knowledge, this is the first reported case of a totally robotic excision of a retrocaval peridiaphragmatic mass.	To our knowledge, this is the first reported case of a totally robotic excision of a retrocaval peridiaphragmatic mass.
PMC3939334	Robot-assisted excision of a large retroperitoneal schwannoma.	Y	Y	Y	Y	We describe a case of a 13 × 9 × 7- cm retroperitoneal schwannoma that was excised using robot-assisted surgery to provide a minimally invasive benefit to the patient.	We describe a case of a 13 × 9 × 7–cm retroperitoneal schwannoma that was excised using robot-assisted surgery to provide a minimally invasive benefit to the patient.			S	INTRODUCTION	We used robotic technology to provide a minimally invasive advantage to a patient who presented with a large retroperitoneal tumor on the right side.	We used robotic technology to provide a minimally invasive advantage to a patient who presented with a large retroperitoneal tumor on the right side.			null	Use of the robotic technique can make removal of retroperitoneal tumors amenable to minimally invasive resection in a safe and effective manner.
PMC3956491	Amyloid arthropathy associated with multiple myeloma: polyarthritis without synovial infiltration of CD20+ or CD38+ cells.	Y	Y	Y	Y	To describe histological, immunohistochemical and ultrastructural features of synovial biopsies of amyloid arthropathy associated with multiple myeloma (MM).	To describe histological, immunohistochemical and ultrastructural features of synovial biopsies of amyloid arthropathy associated with multiple myeloma (MM).			S	CONCLUSIONS	Using synovial biopsies from two new cases of MAA, we here present the first immunohistochemical analysis of this uncommon entity.	We provide evidence that, in the absence of humoral immunity, amyloid phagocytosis by synovial professional phagocytes is a key element of the pathogenesis of MAA.			This first analysis of the immunohistological findings of MAA revealed specific features of these two specimens which – pending validation in additional specimens – might be used to differentiate it from other inflammatory arthropathies and give clues as to its pathogenesis: inflammatory infiltrates consisting predominantly of CD68+ macrophages, few T lymphocytes and essentially no cells of the h…	null
PMC3973942	Myelolipoma of the posterior mediastinum: report of a case.	Y	Y	Y	Y	We report a patient with a posterior mediastinal myelolipoma.	We report a patient with a posterior mediastinal myelolipoma.			U		We report a case of myelolipoma originating in the posterior mediastinum.	We report a case of myelolipoma originating in the posterior mediastinum.			We experienced the case of the myelolipoma in mediastinum.	We experienced the case of the myelolipoma in mediastinum.
PMC3975274	Anterior subcutaneous internal fixation for treatment of unstable pelvic fractures.	Y	Y	Y	Y	We describe an operative approach to percutaneously close and stabilize the pelvic ring using spinal implants as an internal fixator and report the results in a small series of patients treated with this technique during the resuscitation phase.	We describe an operative approach to percutaneously close and stabilize the pelvic ring using spinal implants as an internal fixator and report the results in a small series of patients treated with this technique during the resuscitation phase.			S		null	null			null	In conclusion, the internal fixateur represents a novel minimally-invasive procedure for definitive treatment of anterior pelvic ring instability.
PMC3976684	Identification of two novel LRP5 mutations in families with familial exudative vitreoretinopathy.	Y	Y	Y	Y	Our findings demonstrated two new novel LRP5 mutations in Chinese patients with FEVR and mild reduced BMD.	Our findings demonstrated two new novel LRP5 mutations in Chinese patients with FEVR and mild reduced BMD.			S	CONCLUSIONS	In this study, we identified two novel LRP5 mutations in patients with FEVR.	In this study, we identified two novel LRP5 mutations in patients with FEVR.			In conclusion, two novel heterozygous mutations (p.A422T and p.L540P) in LRP5 were verified in two families, and further confirmed by luciferase activity assay.	In our study, we detected two novel heterozygous LRP5 mutations in two families with FEVR that were not detected in 300 normal individuals.
PMC3988988	Novel single base-pair deletion in exon 1 of XK gene leading to McLeod syndrome with chorea, muscle wasting, peripheral neuropathy, acanthocytosis and haemolysis	Y	Y	Y	Y	In conclusion, we hereby describe a rare phenotype of a patient with McLeod syndrome which was discovered coincidentally during routine blood group testing and consecutively genetically confirmed.	In conclusion, we hereby describe a rare phenotype of a patient with McLeod syndrome which was discovered coincidentally during routine blood group testing and consecutively genetically confirmed.			U		We hereby present a patient with a novel XK frameshift mutation associated with a McLeod syndrome without signs of chronic granulomatous disease (CGD).	We hereby present a patient with a novel XK frameshift mutation associated with a McLeod syndrome without signs of chronic granulomatous disease (CGD).			Interestingly, our patient exhibits a Factor IX-deficiency, which to the best of our knowledge has not yet been reported as co-occurring with McLeod syndrome.	We hereby were able to expand the mutational spectrum of XK mutations leading to McLeod syndrome.
PMC3990159	Disruption of SATB2 or its long-range cis-regulation by SOX9 causes a syndromic form of Pierre Robin sequence.	Y	Y	Y	A	These observations suggest that SATB2 and SOX9 may be acting together via complex cis-regulation to coordinate the growth of the developing jaw.	In three unrelated individuals, we show that translocation breakpoints (BPs) up to 896 kb 3′ of SATB2 polyadenylation site cause a phenotype which is indistinguishable from that caused by SATB2 LOF mutations.			U		In this paper, we update and extend the phenotypic characteristics of one of the original cases, re-interpret a case from the literature and report a further case with de novo balanced reciprocal translocation BP mapping to the gene desert adjacent to SATB2 associated with PRS and a distinctive craniofacial appearance.	null			null	Here, we show that translocation BPs that lie in the gene desert 3′ of SATB2 have a clinical consequence which mimics het-LOF mutations of SATB2.
PMC3995009	Brief Report: whole-exome sequencing revealing somatic NLRP3 mosaicism in a patient with chronic infantile neurologic, cutaneous, articular syndrome.	Y	Y	Y	Y	To identify the genetic cause of chronic infantile neurologic, cutaneous, articular syndrome (CINCA syndrome) using whole-exome sequencing in a child who had typical clinical features but who was NLRP3 mutation negative based on conventional Sanger sequencing.	This is the first description of somatic NLRP3 mosaicism detected using whole-exome sequencing in a “mutation-negative” patient with CINCA syndrome.			S	OBJECTIVE	In this study we hypothesized that whole-exome sequencing, an increasingly available and potentially important diagnostic genetic tool (5), might reveal somatic NLRP3 mosaicism and/or identify novel candidate genes in a pediatric CINCA syndrome patient who was NLRP3 mutation negative by standard genetic testing.	null			In conclusion, we describe for the first time the diagnostic use of whole-exome sequencing for the detection of somatic NLRP3 mosaicism in a patient with CINCA syndrome.	In conclusion, we describe for the first time the diagnostic use of whole-exome sequencing for the detection of somatic NLRP3 mosaicism in a patient with CINCA syndrome.
PMC3995394	JC virus inclusions in progressive multifocal leukoencephalopathy: scaffolding promyelocytic leukemia nuclear bodies grow with cell cycle transition through an S-to-G2-like state in enlarging oligodendrocyte nuclei.	Y	Y	Y	Y	Our data suggest that, in progressive multifocal leukoencephalopathy, JC virus produces progeny virions in enlarging oligodendrocyte nuclei in association with growing PML-NBs and with cell cycle transition through an S-to-G2-like state.	Our data suggest that, in progressive multifocal leukoencephalopathy, JC virus produces progeny virions in enlarging oligodendrocyte nuclei in association with growing PML-NBs and with cell cycle transition through an S-to-G2-like state.			U		In this study, we investigated the expression of the cell cycle regulators Ki-67, PCNA, cyclin A, and cyclin B1 and of JC virus capsid proteins and oligodendrocyte lineage transcription factor 2 (OLIG2) in human brain tissues from patients with progressive multifocal leukoencephalopathy.	null			In summary, we present data indicating that early changes in JC virus–infected oligodendroglia are associated with cell cycle progression through an S-to-G2–like state.	null
PMC4007146	Combined endoscopic surgery in the prone-split leg position for successful single-session removal of an encrusted ureteral stent: a case report.	Y	Y	Y	Y	This is the first report describing the management of an encrusted stent using combined endoscopic surgery in the prone split-leg position in a single session.	This is the first report describing the management of an encrusted stent using combined endoscopic surgery in the prone split-leg position in a single session.		Combined endoscopic techniques in the prone split-leg position can achieve successful and safe management of encrusted stents.	S	INTRODUCTION	This report presents a case of successful removal of an encrusted ureteral stent in a single session by combined endoscopic surgery using miniature percutaneous nephrolithotripsy (mini-PNL) and flexible URS (fURS).	null			To the best of the authors’ knowledge, this is the first reported case of the management of an encrusted stent using combined endoscopic surgery in the prone split-leg position in a single session.	To the best of the authors’ knowledge, this is the first reported case of the management of an encrusted stent using combined endoscopic surgery in the prone split-leg position in a single session.
PMC4017962	Minimally invasive epicardial left ventricular lead placement in a case of massive pleural adhesion.	Y	Y	Y	Y	Here, we present a simple technique for transthoracic introduction of an epicardial LV lead using a wound retractor (ALEXIS) in a patient with heart failure.	Here, we present a simple technique for transthoracic introduction of an epicardial LV lead using a wound retractor (ALEXIS®) in a patient with heart failure.			S	METHODS	In this report, we demonstrate a new method for minimally invasive epicardial LV lead placement without the need for classical (mini)thoracotomy despite the presence of pleural adhesions.	In this report, we demonstrate a new method for minimally invasive epicardial LV lead placement without the need for classical (mini)thoracotomy despite the presence of pleural adhesions.			Here, a new application for plastic wound retractors (the ALEXIS® wound protector/retractor) in managing epicardial LV lead implantation is described.	Here, a new application for plastic wound retractors (the ALEXIS® wound protector/retractor) in managing epicardial LV lead implantation is described.
PMC4020531	Preclinical polymodal hallucinations for 13 years before dementia with Lewy bodies.	Y	Y	Y	Y	We describe a case of dementia with Lewy bodies (DLB) that presented long-lasting preclinical complex polymodal hallucinations.	We describe a case of dementia with Lewy bodies (DLB) that presented long-lasting preclinical complex polymodal hallucinations.			S	OBJECTIVE	This paper reports the case of an elderly patient (BG) with a clinical diagnosis of probable DLB, presenting a long preclinical phase of isolated complex polymodal hallucinations and a predementia phase of MCI-DLB.	This paper reports the case of an elderly patient (BG) with a clinical diagnosis of probable DLB, presenting a long preclinical phase of isolated complex polymodal hallucinations and a predementia phase of MCI-DLB.			null	In summary, our case study confirms the relevance of hallucinations as an early predictor of DLB and better defines their specific features in this class of patients.
PMC4021669	Testicular sex cord-stromal tumor in a boy with 2q37 deletion syndrome.	Y	Y	Y	Y	We report a two-year-old Japanese boy with 2q37 deletion syndrome who exhibited the typical facial appearance, coarctation of the aorta, and a global developmental delay, while lacking the symptoms of brachydactyly and obesity. He developed a sex cord-stromal tumor of the right testis at three months of age.	We report a two-year-old Japanese boy with 2q37 deletion syndrome who exhibited the typical facial appearance, coarctation of the aorta, and a global developmental delay, while lacking the symptoms of brachydactyly and obesity. He developed a sex cord-stromal tumor of the right testis at three months of age.			S	Case presentation	In this report, we describe the complication of testicular sex cord-stromal tumor as a novel complication of del2q37 syndrome.	In this report, we describe the complication of testicular sex cord-stromal tumor as a novel complication of del2q37 syndrome.			null	null
PMC4023055	Dialysis catheter-related superior vena cava syndrome with patent vena cava: long term efficacy of unilateral Viatorr stent-graft avoiding catheter manipulation.	Y	Y	Y	Y	We report the case of a 79-year-old woman on hemodialysis through a twin catheter in the right internal jugular vein, presenting with superior vena cava (SVC) syndrome with patent SVC.	We report the case of a 79-year-old woman on hemodialysis through a twin catheter in the right internal jugular vein, presenting with superior vena cava (SVC) syndrome with patent SVC.			U		We report a case of SVCS due to stenosis of both brachiocephalic veins with a non-infected working dialysis twin catheter in place in the right internal jugular vein (RIJV).	We report a case of SVCS due to stenosis of both brachiocephalic veins with a non-infected working dialysis twin catheter in place in the right internal jugular vein (RIJV).			null	In our case, the right transjugular catheter was working and free of infection, but was the cause of SVCS due to a progressive occlusion of the right jugular-brachiocephalic side coincident with the so far asymptomatic pre-occlusive stenosis of the LBCV, the site of a previous catheter.
PMC4025628	Urgent bilateral endoscopic marsupialization for respiratory distress due to bilateral dacryocystitis in a newborn.	Y	Y	Y	Y	We describe an infant with respiratory distress due to bilateral dacryocystoceles and dacryocystitis who was successfully treated with urgent bilateral endoscopic marsupialization.	We describe an infant with respiratory distress due to bilateral dacryocystoceles and dacryocystitis who was successfully treated with urgent bilateral endoscopic marsupialization.			U		In this clinical report, we present an infant with bilateral dacryocystoceles with bilateral acute dacryocystitis, causing respiratory distress.	In this clinical report, we present an infant with bilateral dacryocystoceles with bilateral acute dacryocystitis, causing respiratory distress.			We had to urgently manage the infant with endoscopy-assisted marsupialization because bilateral congenital dacryocystoceles with bilateral dacryocystitis caused respiratory distress.	null
PMC4033141	Double-lumen arterial balloon catheter technique for Onyx embolization of dural arteriovenous fistulas: initial experience.	Y	Y	Y	Y	We present six cases in which the double-lumen balloon microcatheter was used to transarterially embolize dural arteriovenous fistulas via injection of Onyx through the wire lumen.	We present six cases in which the double-lumen balloon microcatheter was used to transarterially embolize dural arteriovenous fistulas via injection of Onyx through the wire lumen.			S	METHODS AND RESULTS	We present six cases in which a new double-lumen distal arterial balloon occlusion technique was used and discuss the advantages and disadvantages of this technique.	null			We have described a number of cases in which a double-lumen balloon microcatheter was used for Onyx embolization of dAVFs.	We have described a number of cases in which a double-lumen balloon microcatheter was used for Onyx embolization of dAVFs.
PMC4033203	Recurrent hamstring muscle injury: applying the limited evidence in the professional football setting with a seven-point programme.	Y	Y	Y	Y	A professional footballer sustained five hamstring injuries in a relatively short period of time. The injury was managed successfully with a seven-point programme—biomechanical assessment and correction, neurodynamics, core stability, eccentric strengthening, an overload running programme, injection therapies and stretching/relaxation.	A professional footballer sustained five hamstring injuries in a relatively short period of time. The injury was managed successfully with a seven-point programme—biomechanical assessment and correction, neurodynamics, core stability, eccentric strengthening, an overload running programme, injection therapies and stretching/relaxation.	The injury was managed successfully with a seven-point programme-biomechanical assessment and correction, neurodynamics, core stability, eccentric strengthening, an overload running programme, injection therapies and stretching/relaxation.		U		The aim of this paper was to use a clinical example to describe a treatment strategy for the management of recurrent hamstring injuries and examine the evidence for each intervention.	null			We have presented a seven part intervention strategy for the management of recurrent HMI in one player.	We have presented a seven part intervention strategy for the management of recurrent HMI in one player.
PMC4039323	Inferior vena cava prosthetic replacement in a patient with horseshoe kidney and metastatic testicular tumor: technical considerations and review of the literature.	Y	Y	Y	Y	We report the case of a 22-year-old man with horseshoe kidney and metastatic non-seminomatous germ cell tumor involving the wall of the inferior vena cava.	We report the case of a 22-year-old man with horseshoe kidney and metastatic non-seminomatous germ cell tumor involving the wall of the inferior vena cava.			S	CASE PRESENTATION	The concurrent presentation of non-seminomatous GCT with retroperitoneal metastasis involving the inferior vena cava and horseshoe kidney, a congenital disorder, is a rare event that further complicates surgical treatment of the tumor.	The concurrent presentation of non-seminomatous GCT with retroperitoneal metastasis involving the inferior vena cava and horseshoe kidney, a congenital disorder, is a rare event that further complicates surgical treatment of the tumor.			null	null
PMC4041904	A newborn with grouped facial skin lesions and subsequent seizures.	Y	Y	Y	Y	We report on a Caucasian female neonate from a perinatally asymptomatic mother, who presented with grouped facial pustular-like skin lesions, followed by focal clonic seizures caused by multiple ischemic brain lesions.	We report on a Caucasian female neonate from a perinatally asymptomatic mother, who presented with grouped facial pustular-like skin lesions, followed by focal clonic seizures caused by multiple ischemic brain lesions.			S	CASE PRESENTATION	null	null			This reported case is to our knowledge the first description of an unrecognized MCTD in the mother with an unusual clinical manifestation in the newborn, comprising skin lesions, neurological damage and non-typical antibody constellation.	null
PMC4050104	Colonic stenosis caused by infection of an intraperitoneal access port system: a rare complication of intraperitoneal chemotherapy for gastric cancer with peritoneal metastasis.	Y	Y	Y	Y	We report the case of a patient who developed colonic stenosis caused by infection of an i.p. access port system during i.p. chemotherapy.	We report the case of a patient who developed colonic stenosis caused by infection of an IP access port system during IP chemotherapy.	We report the case of a rare complication in association with an i.p. access port system.		S	BACKGROUND	We herein describe a patient who developed colonic stenosis caused by the infection of an IP access port system during IP chemotherapy for gastric cancer with peritoneal metastasis.	We herein describe a patient who developed colonic stenosis caused by the infection of an IP access port system during IP chemotherapy for gastric cancer with peritoneal metastasis.			In summary, we report the case of a rare complication in association with an IP access port system.	null
PMC4075249	Computer assisted planning and custom-made surgical guide for malunited pronation deformity after first metatarsophalangeal joint arthrodesis in rheumatoid arthritis: a case report.	Y	Y	Y	Y	null	null			U		In the present case, this pronated deformity was evaluated three-dimensionally, and arthrodesis was performed in the re-aligned position after corrective osteotomy using a custom-made surgical guide.	In the present case, this pronated deformity was evaluated three-dimensionally, and arthrodesis was performed in the re-aligned position after corrective osteotomy using a custom-made surgical guide.			null	Furthermore, it is very important and useful to perform three-dimensional evaluation preoperatively, and then to use a custom-made surgical guide for rotational adjustment.
PMC4077237	Substantially increased sildenafil bioavailability after sublingual administration in children with congenital heart disease: two case reports.	Y	Y	Y	Y	In agreement with previous observations in adults, we found that sublingual sildenafil was more extensively absorbed in our two pediatric patients.	In agreement with previous observations in adults, we found that sublingual sildenafil was more extensively absorbed in our two pediatric patients.		Sublingual sildenafil appears to be a promising alternative route of administration in children with poor enteral absorption.	S	CONCLUSION	In our present report, we describe the cases of two infants with poor enteral absorption of sildenafil. We observed that sublingual administration of sildenafil solution markedly increased exposure.	In our present report, we describe the cases of two infants with poor enteral absorption of sildenafil. We observed that sublingual administration of sildenafil solution markedly increased exposure.			null	Switching from enteral to sublingual administration in two infants with poor enteral absorption of the drug substantially increased sildenafil exposure and favorably shifted the MR toward higher concentrations of the more active parent compound.
PMC4095005	Papillary meningioma with vital abnormal vessels.	Y	Y	Y	Y	null	null			U		Hereby, we present a rare case of PM with hazardous abnormal vessels manifesting marked signal voids on magnetic resonance imaging (MRI) observation.	Hereby, we present a rare case of PM with hazardous abnormal vessels manifesting marked signal voids on magnetic resonance imaging (MRI) observation.			null	null
PMC4103812	Alternative medicine for management of breast masses: more harm than good.	Y	Y	A	Y	Herein, we report the cases of 2 middle-aged women (45 and 50 years old) with malignant breast masses who experienced serious complications in response to self-prescribed use of alternative medicine practices to treat their condition in lieu of evidence-based medical treatment.	Herein, we report the cases of 2 middle-aged women (45 and 50 years old) with malignant breast masses who experienced serious complications in response to self-prescribed use of alternative medicine practices to treat their condition in lieu of evidence-based medical treatment.			S	CASE REPORT	Here, we report the serious adverse effects experienced by 2 patients with breast masses, who chose to use non-evidence-based medical methods as an alternative to the evidence-based medical treatments.	Here, we report the serious adverse effects experienced by 2 patients with breast masses, who chose to use non-evidence-based medical methods as an alternative to the evidence-based medical treatments.			In conclusion, the efficacy and safety of alternative medical applications as a complementary or alternative method to modern medical treatments remain unknown.	null
PMC4122385	A possible case of cherubism in a 17th-century Korean mummy.	N	N	Y	Y	In the current study we describe micro- and macro-structural changes in the face of a 17th century Joseon Dynasty Korean mummy which may coincide with the clinic-pathologic and radiologic features of cherubism.	In the current study we describe micro- and macro-structural changes in the face of a 17th century Joseon Dynasty Korean mummy which may coincide with the clinic-pathologic and radiologic features of cherubism.			U		The aims of the current study are to report on morpho-structural alternations in the lower face of a 17th century Korean mummy, to provide a range of diverse information (aDNA, macro- and micro-structural features) that may be compatible with the clinicopathologic and radiologic features of cherubism, and thus establish the first case of the disease in a historic population.	The aims of the current study are to report on morpho-structural alternations in the lower face of a 17th century Korean mummy, to provide a range of diverse information (aDNA, macro- and micro-structural features) that may be compatible with the clinicopathologic and radiologic features of cherubism, and thus establish the first case of the disease in a historic population.			While it was technically non-feasible to extract viable DNA from our subject for diagnostic amplification of the SH3BP2 gene, the morphological, radiographic, and histological features of this 17th century Korean mummy suggest that this represents the first documented case of cherubism in a historic population.	While it was technically non-feasible to extract viable DNA from our subject for diagnostic amplification of the SH3BP2 gene, the morphological, radiographic, and histological features of this 17th century Korean mummy suggest that this represents the first documented case of cherubism in a historic population.
PMC4128825	Suspected metastatic adrenocortical carcinoma revealing as pulmonary Kaposi sarcoma in adrenal Cushing's syndrome.	Y	Y	Y	Y	Pulmonary KS has never been reported in association with endogenous Cushing's syndrome (CS).	Pulmonary KS has never been reported in association with endogenous Cushing's syndrome (CS).			S	BACKGROUND	To our knowledge this is the first reported case of pulmonary KS related to endogenous CS.	To our knowledge this is the first reported case of pulmonary KS related to endogenous CS.			null	Our findings demonstrate that endogenous immunosuppression due to Cushing’s syndrome may lead to pulmonary Kaposi sarcoma which may regress after treatment of hypercortisolism.
PMC4141980	Mapping cortical haemodynamics during neonatal seizures using diffuse optical tomography: a case study.	Y	Y	Y	Y	In this case study we present the first ever images of the haemodynamic impact of seizures on the human infant brain, obtained using simultaneous diffuse optical tomography (DOT) and video-EEG with whole-scalp coverage.	In this case study we present the first ever images of the haemodynamic impact of seizures on the human infant brain, obtained using simultaneous diffuse optical tomography (DOT) and video-EEG with whole-scalp coverage.			U		null	In this paper, we present images which are, to our knowledge, the first ever DOT images recorded in an infant with seizures			In this case study, we have presented the first ever DOT images of the haemodynamic response to seizures in the human infant brain.	In this case study, we have presented the first ever DOT images of the haemodynamic response to seizures in the human infant brain.
PMC4162721	Appendicitis during pregnancy with a normal MRI.	Y	Y	Y	Y	This patient's management and a literature review of diagnostic techniques for acute appendicitis during pregnancy are discussed.	This patient’s management and a literature review of diagnostic techniques for acute appendicitis during pregnancy are discussed.			U		null	null			null	MRI can be effectively used to assist in the evaluation of abdominal pain during pregnancy and has nearly 100% negative predictive value for appendicitis.
PMC4162921	Rectus sheath hematoma with low molecular weight heparin administration: a case series.	Y	Y	Y	Y	null	null			S		We present a case series of three patients with RSH associated with subcutaneous enoxaparin injection.	We propose that RSH may be an underreported, significant cause of morbidity and perhaps mortality in the setting of LMWH use.			null	A series of cases at our institution highlight RSH as a serious potential complication of subcutaneous LMWH administration.
PMC4172392	Total collected dialysate lithium concentration after successful dialysis treatment in case of intoxication.	Y	Y	Y	Y	We describe the first measurement of lithium in the spent total dialysate treating an acute lithium overdose of a 44 year old Caucasian patient on chronic lithium therapy, undergoing extended dialysis.	We describe the first measurement of lithium in the spent total dialysate treating an acute lithium overdose of a 44 year old Caucasian patient on chronic lithium therapy, undergoing extended dialysis.			S	CASE PRESENTATION	To our knowledge, this is the first case report in which both, lithium clearance and the total amount of eliminated lithium in the total spent dialysate have been measured, allowing that the change in plasma levels can be related to the total removal of lithium.	To our knowledge, this is the first case report in which both, lithium clearance and the total amount of eliminated lithium in the total spent dialysate have been measured, allowing that the change in plasma levels can be related to the total removal of lithium.			To our knowledge this is the first report providing dialysate data on lithium elimination in the total spent dialysate.	To our knowledge this is the first report providing dialysate data on lithium elimination in the total spent dialysate.
PMC4175015	Portal annular pancreas: a systematic review of a clinical challenge.	Y	Y	Y	Y	The aim of the study was to determine the role of PAP in pancreatic surgery as well as its management and potential complication, specifically, postoperative pancreatic fistula (POPF).	Portal annular pancreas is a quite unattended pancreatic variant with high prevalence and therefore still remains a clinical challenge to avoid postoperative complications.			U		On the basis of a case report, we carried out a systematic review of the literature on PAP. The main purpose of this study was to determine the role of PAP in pancreatic surgery as well as its management and potential complication, specifically, postoperative pancreatic fistula (POPF).	On the basis of a case report, we carried out a systematic review of the literature on PAP.			null	To our knowledge, this is the first systematic review of PAP and its management.
PMC4182593	The distally based lateral sural neuro-lesser saphenous veno-fasciocutaneous flap: anatomical basis and clinical applications.	Y	Y	Y	Y	The aim of this research was to investigate the anatomical relationships of artery, nerve, vein and other adjacent structures in the posterolateral region of the calf, and our experience with using a distally based island flap pedicled with the lateral sural nerve and the lesser saphenous vein for soft tissue reconstruction of lower third of leg, foot, and ankle defects in 15 patients.	The distally based flap pedicled with the lateral sural nerve and lesser saphenous vein was a reliable source for repairing soft tissue defects in the lower leg and foot due to its advantages of infection control, high survival rate, and sufficient blood supply without the need to sacrifice a major blood vessel.			S	BACKGROUND	We performed an anatomical study to investigate the origin of the blood supply, the vascular anatomy, the superficial and deep communicating branches between the sural nerve and the lesser saphenous vein, and the feasibility of applying reversed flaps pedicled with the nutrient vessel of the lesser saphenous vein and the lateral sural nerve for the repair of soft tissue defects of the lower leg a…	We performed an anatomical study to investigate the origin of the blood supply, the vascular anatomy, the superficial and deep communicating branches between the sural nerve and the lesser saphenous vein, and the feasibility of applying reversed flaps pedicled with the nutrient vessel of the lesser saphenous vein and the lateral sural nerve for the repair of soft tissue defects of the lower leg a…			In our research, the distally-based sural neuro-veno-fasciocutaneous flap was pedicled with the nutrient arteries of the lateral sural nerve and the lesser saphenous vein originating from the superficial sural artery and the musculocutaneous perforators of the posterior tibial artery as well as the interseptum perforators of the downward peroneal artery.	In conclusion, the distally based island flap pedicled with the nutrient vessels of the lesser saphenous vein–lateral sural nerve, including the perforators of the peroneal artery around the ankle region, was a reliable source for covering soft tissue defects in the lower one-third of the leg, ankle, and foot.
PMC4186390	3D-neuronavigation in vivo through a patient's brain during a spontaneous migraine headache.	Y	Y	Y	Y	This study aimed to investigate, using a novel 3D immersive and interactive neuronavigation (3D-IIN) approach, the endogenous µ-opioid transmission in the brain during a migraine headache attack in vivo.	This study aimed to investigate, using a novel 3D immersive and interactive neuronavigation (3D-IIN) approach, the endogenous µ-opioid transmission in the brain during a migraine headache attack in vivo.		To our knowledge, this is the first time that changes in µOR BPND during a migraine headache attack have been neuronavigated using a novel 3D approach.	U		In this study, despite the challenging logistics of synchronizing the aleatory and debilitating nature of the episodic attacks with the complexity of PET/radiotracer session setup, 3D neuronavigation was used for the first time to investigate µOR availability in key pain-matrix regions of a patient’s brain during a spontaneous migraine headache.	In this study, despite the challenging logistics of synchronizing the aleatory and debilitating nature of the episodic attacks with the complexity of PET/radiotracer session setup, 3D neuronavigation was used for the first time to investigate µOR availability in key pain-matrix regions of a patient’s brain during a spontaneous migraine headache.			Nonetheless, our study provides important mechanistic information, on the impact of a migraine headache in the µ -opioid system, and uses a novel 3D immersive and interactive neuronavigation (3D-IIN) approach for the first time.	In this case report, actual migraine headache neuroimaging data was explored for the first time, in a fully immersive virtual 3D reality, which demonstrated a decrease in µ-opioid receptor availability (µOR BPND).
PMC4186724	Uveal melanoma in the peripheral choroid masquerading as chronic uveitis.	Y	Y	Y	Y	To describe a case of uveal melanoma in the peripheral choroid masquerading as chronic uveitis and to raise awareness about malignant masquerade syndromes.	To describe a case of uveal melanoma in the peripheral choroid masquerading as chronic uveitis and to raise awareness about malignant masquerade syndromes.			S	PURPOSE	Here, a case of uveal melanoma of the peripheral choroid that masqueraded as chronic uveitis and resulted in delayed diagnosis is reported.	Here, a case of uveal melanoma of the peripheral choroid that masqueraded as chronic uveitis and resulted in delayed diagnosis is reported.			This case highlights an uncommon presentation of malignant melanoma of the peripheral choroid initially manifesting as an anterior uveitis.	This case highlights an uncommon presentation of malignant melanoma of the peripheral choroid initially manifesting as an anterior uveitis.
PMC4195579	Revision laryngeal framework surgery performed by directly pulling the lateral cricoarytenoid muscle.	Y	Y	Y	Y	We describe a new method for revision arytenoid adduction surgery, performed by directly pulling the lateral cricoarytenoid muscle ('lateral cricoarytenoid muscle pull surgery').	We describe a case of revision laryngeal framework surgery, present a literature review and describe the advantages of lateral cricoarytenoid muscle pull surgery over the original method of arytenoid adduction using a posterior approach.			S	BACKGROUND	We recently performed medialisation laryngoplasty and arytenoid adduction using the lateral cricoarytenoid muscle pull method as revision surgery in a patient who had previously undergone medialisation laryngoplasty and arytenoid adduction using the original posterior approach.	We recently performed medialisation laryngoplasty and arytenoid adduction using the lateral cricoarytenoid muscle pull method as revision surgery in a patient who had previously undergone medialisation laryngoplasty and arytenoid adduction using the original posterior approach.			To the best of our knowledge, this is the first case report of revision arytenoid adduction performed using the lateral cricoarytenoid muscle pull method.	To the best of our knowledge, this is the first case report of revision arytenoid adduction performed using the lateral cricoarytenoid muscle pull method.
PMC4196522	Atypical erythrocytes and platelets in a patient with a pro-thrombin mutation.	Y	Y	Y	Y	We present an ultrastructural depiction of erythrocytes, platelets, and the fibrin network, to explain the clinical manifestations of the thrombotic state seen in this patient.	We present an ultrastructural depiction of erythrocytes, platelets, and the fibrin network, to explain the clinical manifestations of the thrombotic state seen in this patient.			U		null	null			null	null
PMC4197343	Rib plating of acute and sub-acute non-union rib fractures in an adult with cystic fibrosis: a case report.	Y	Y	Y	Y	We describe here successful surgical plating in a White cystic fibrosis patient with multiple, non-traumatic rib fractures.	We describe here successful surgical plating in a White cystic fibrosis patient with multiple, non-traumatic rib fractures.			S	BACKGROUND	We describe here successful surgical plating in a CF patient with multiple, non-traumatic rib fractures.	We describe here successful surgical plating in a CF patient with multiple, non-traumatic rib fractures.			null	null
PMC4214246	Incidence and clinical features of drug-induced lung injury in patients with advanced colorectal cancer receiving cetuximab: results of a prospective multicenter registry.	Y	Y	Y	Y	We investigated the incidence and clinical features of drug-induced lung injury during cetuximab therapy in Japanese patients with colorectal cancer in a prospective multicenter registry based on a central registration system.	We investigated the incidence and clinical features of drug-induced lung injury during cetuximab therapy in Japanese patients with colorectal cancer in a prospective multicenter registry based on a central registration system.		We investigated and followed up patients with or suspected of having drug-induced lung injury among 2006 patients with cetuximab-treated colorectal cancer.	S	Objective	null	Therefore, the safety data accumulated in the central registration system were collated and analyzed in a timely manner to determine the characteristics of DLI occurring during cetuximab therapy.			We reviewed all patients reported as having lung disease by their primary physicians, as well as patients suspected of having DLI during cetuximab therapy.	We reviewed all patients reported as having lung disease by their primary physicians, as well as patients suspected of having DLI during cetuximab therapy.
PMC4217520	Patient-specific modelling of cardiac electrophysiology in heart-failure patients.	Y	Y	Y	Y	Using realistic numerical simulation methods and patient-tailored model anatomies, we investigated different hypotheses to explain the observed activation order on the LV endocardium, electrogram morphologies, and ECG features in two patients with heart failure and LBBB ECG.	Using realistic numerical simulation methods and patient-tailored model anatomies, we investigated different hypotheses to explain the observed activation order on the LV endocardium, electrogram morphologies, and ECG features in two patients with heart failure and LBBB ECG.			S	AIMS	null	The purpose of this study was to improve our understanding of the activation pattern in individual HF patients, the pathological mechanisms underlying this pattern, and their relation to ECG characteristics such as the notching in lead V6 which is typical for LBBB.			null	Our model-fitting results in two HF patients with LBBB ECG morphology suggest the absence of antegrade or reentrant LV Purkinje activity, hypertrophied myocytes, reduced myocardial conductivity, and a partially preserved ventricular gradient.
PMC4236635	Tungiasis presenting as a soft tissue oral lesion.	Y	Y	Y	Y	Tungiasis of the tongue was diagnosed after microscopic examination of formalin-fixed paraffin-embedded Haematoxylin and Eosin-stained tissue sections.	Tungiasis of the tongue was diagnosed after microscopic examination of formalin-fixed paraffin-embedded Haematoxylin and Eosin-stained tissue sections.		Lingual tungiasis is a rare diagnosis that was made on histological examination.	S	CASE PRESENTATION	Here we report an unusual case of tungiasis, reflect on the conditions leading to infection and relate the options for individual treatment.	null			null	null
PMC4245278	Case report: lateral capsular release for acute extension deficit in a child with congenital radioulnar synostosis.	Y	Y	Y	Y	We report the case of an 11-year-old girl with congenital radioulnar synostosis who developed acute extension deficit of the right elbow and whose elbow range of motion was restored following lateral capsular release.	We report the case of an 11-year-old girl with congenital radioulnar synostosis who developed acute extension deficit of the right elbow and whose elbow range of motion was restored following lateral capsular release.			U		We report the case of an 11-year-old girl with previously undiagnosed congenital radioulnar synostosis, who developed an acute extension deficit of the right elbow after a fall.	We report the case of an 11-year-old girl with previously undiagnosed congenital radioulnar synostosis, who developed an acute extension deficit of the right elbow after a fall.			We described a patient with an elbow extension deficit and type IV congenital radioulnar synostosis.	We described a patient with an elbow extension deficit and type IV congenital radioulnar synostosis.
PMC4251232	Chikungunya fever in Los Angeles, California.	Y	Y	Y	Y	This case also addresses public health implications of Chikungunya virus within the United States, and issues related to the potential for local spread and autochthonous cases.	This case also addresses public health implications of Chikungunya virus within the United States, and issues related to the potential for local spread and autochthonous cases.			U		null	null			null	null
PMC4251236	Diphenhydramine overdose with intraventricular conduction delay treated with hypertonic sodium bicarbonate and i.v. lipid emulsion.	Y	Y	Y	Y	null	null			U		null	In addition, a single, confirmed case of DPH toxicity treated with intravenous lipid emulsion therapy has been reported.			This report describes a case of DPH toxicity treated with sodium bicarbonate and ultimately ILE.	This report describes a case of DPH toxicity treated with sodium bicarbonate and ultimately ILE.
PMC4251251	Medical identity theft in the emergency department: awareness is crucial.	N	N	Y	Y	Educating all healthcare personnel within and outside the ED regarding the subtle signs of medical identity theft and implementing institutional policies to identify these criminals will discourage further fraudulent behavior.	The two cases described began as typical ED encounters until red flags were discovered upon validating the patient’s identity.			U		The following cases illustrate common emergency medical encounters that were eventually exposed as incidents of medical identity theft.	The following cases illustrate common emergency medical encounters that were eventually exposed as incidents of medical identity theft.			null	null
PMC4254160	A case of postpartum spontaneous coronary artery dissection.	Y	Y	Y	Y	Here, we report an interesting case of a 34-year-old woman with spontaneous coronary artery dissection that occurred 1 month after childbirth.	Here, we report an interesting case of a 34-year-old woman with spontaneous coronary artery dissection that occurred 1 month after childbirth.			U		Here, we report a case of SCAD that required percutaneous coronary intervention (PCI) and coronary artery bypass grafting (CABG), owing to a new occlusion and dissection detected by coronary angiography (CAG).	null			We have described a patient with SCAD who was treated with both PCI and CABG.	null
PMC4264321	Fulminant hepatic failure and acute renal failure as manifestations of concurrent Q fever and cytomegalovirus infection: a case report.	Y	Y	Y	Y	We report an immunocompetent 53-year-old male farmer who presented with fulminant hepatic failure and acute renal failure.	We report an immunocompetent 53-year-old male farmer who presented with fulminant hepatic failure and acute renal failure.			S	CASE PRESENTATION	Herein, we report an immunocompetent man infected with C. burnetii and CMV who presented with fulminant hepatic failure and acute renal failure.	Herein, we report an immunocompetent man infected with C. burnetii and CMV who presented with fulminant hepatic failure and acute renal failure.			null	In the present case, we identified a patient with Q-fever and CMV infection who presented with fulminant hepatic failure and acute renal failure.				In conclusion, co-infection with CMV and C. burnetti can cause acute hepatic and renal failure, with symptoms that mimic Weil’s disease (Leptospirosis).
PMC4267424	Long-term tumor control of spinal dissemination of cerebellar glioblastoma multiforme by combined adjuvant bevacizumab antibody therapy: a case report.	Y	Y	Y	Y	A long-term tumor control of the spinal metastases was achieved by a combined temozolomide/bevacizumab and irradiation therapy, as part of a standard care administered by the treating physician team.	A long-term tumor control of the spinal metastases was achieved by a combined temozolomide/bevacizumab and irradiation therapy, as part of a standard care administered by the treating physician team.			S	CASE PRESENTATION	null	null			null	This report highlights the potential of a combined adjuvant therapy with bevacizumab to achieve a long-term tumor control in the case of spinal manifestation of an exophytic glioblastoma multiforme of the posterior fossa.
PMC4279607	Preoperative assessment of the older surgical patient: honing in on geriatric syndromes.	Y	Y	A	Y	Here, we describe our initial two cases and review the stress response to surgery and the impact of advanced age on this response as well as preoperative geriatric assessments, including frailty, nutrition, physical function, cognition, and mood state tests that may better predict postoperative outcomes in older adults.	Here, we describe our initial two cases and review the stress response to surgery and the impact of advanced age on this response as well as preoperative geriatric assessments, including frailty, nutrition, physical function, cognition, and mood state tests that may better predict postoperative outcomes in older adults.			U		null	null			null	null
PMC4295472	The clinical and public health problem of relapse despite primaquine therapy: case review of repeated relapses of Plasmodium vivax acquired in Papua New Guinea.	Y	Y	Y	Y	Multiple relapses in patients taking primaquine as prescribed present a serious clinical problem, and understanding the basis of repeated therapeutic failure is a challenging technical problem.	Multiple relapses in patients taking primaquine as prescribed present a serious clinical problem, and understanding the basis of repeated therapeutic failure is a challenging technical problem.			S	DISCUSSION	Here, a summary of a case obtained from medical records and the first author’s clinical review of the patient is presented to highlight the issue of multiple relapses of P. vivax despite apparently adequate primaquine therapy.	Here, a summary of a case obtained from medical records and the first author’s clinical review of the patient is presented to highlight the issue of multiple relapses of P. vivax despite apparently adequate primaquine therapy.			null	Defining the determinants of primaquine therapeutic failure against relapse clarifies strategy aimed at achieving maximal effectiveness of primaquine against the hypnozoite reservoir of P. vivax.
PMC4307707	Necrotizing fasciitis caused by hypermucoviscous Klebsiella pneumoniae in a Filipino female in North America.	Y	Y	Y	Y	Here we present the first known case of necrotizing fasciitis caused by hypermucoviscous K. pneumoniae in North America.	Here we present the first known case of necrotizing fasciitis caused by hypermucoviscous K. pneumoniae in North America.			U		While there have been limited reports of infection with this unusual K. pneumoniae strain outside of Asia, to our knowledge this is the first report of necrotizing fasciitis caused by confirmed hypermucoviscous K. pneumoniae in North America.	While there have been limited reports of infection with this unusual K. pneumoniae strain outside of Asia, to our knowledge this is the first report of necrotizing fasciitis caused by confirmed hypermucoviscous K. pneumoniae in North America.			Ours is the first case report of K. pneumoniae necrotizing fasciitis in the North America to confirm the hypermucoviscous phenotype.	Ours is the first case report of K. pneumoniae necrotizing fasciitis in the North America to confirm the hypermucoviscous phenotype.
PMC4307714	Half-dose alteplase for sub-massive pulmonary embolism directed by emergency department point-of-care ultrasound.	Y	Y	Y	Y	This report describes a patient with sub-massive pulmonary embolism (PE) who was successfully treated with half-dose thrombolytics guided by the use of point-of-care (POC) ultrasound.	This report describes a patient with sub-massive pulmonary embolism (PE) who was successfully treated with half-dose thrombolytics guided by the use of point-of-care (POC) ultrasound.			U		null	null			null	In this case, POC ultrasound confirmed the diagnosis of sub-massive PE and directed treatment with half-dose tPA in addition to systemic heparin.
PMC4308495	Dysgenesis of enteroendocrine cells in Aristaless-Related Homeobox polyalanine expansion mutations.	Y	Y	Y	Y	null	null			S		Here, we report a case of enteroendocrine dysgenesis in a patient with an ARX polyalanine expansion.	Here, we report a case of enteroendocrine dysgenesis in a patient with an ARX polyalanine expansion.			null	null
PMC4331596	Incidental tumor necrosis caused by the interventional alteration of hepatic arterial flow in patients with advanced hepatocellular carcinoma.	Y	Y	Y	Y	Here, we describe 2 cases involving unexpected tumor necrosis after interventional alteration of the hepatic arterial flow during implantation of a port-catheter system for HAIC.	Here, we describe 2 cases involving unexpected tumor necrosis after interventional alteration of the hepatic arterial flow during implantation of a port-catheter system for HAIC.			U		Herein, we report 2 cases of tumor necrosis caused by the alteration of hepatic arterial flow in the implantation of port-catheter systems for HAIC.	Herein, we report 2 cases of tumor necrosis caused by the alteration of hepatic arterial flow in the implantation of port-catheter systems for HAIC.			In conclusion, we have observed 2 cases demonstrating remarkable tumor necrosis after modification of hepatic arterial flow.	Both patients presented here had a replaced RHA (branching from the SMA) and exhibited marked tumor necrosis after the alteration of hepatic arterial flow for implantation of the port-catheter system.				In conclusion, we have observed 2 cases demonstrating remarkable tumor necrosis after modification of hepatic arterial flow.
PMC4334754	Surgical treatment of scoliosis in Rubinstein-Taybi syndrome type 2: a case report.	Y	Y		Y	Scoliosis can develop in young children with Rubinstein-Taybi syndrome type 2, with the deformity deteriorating around the pubertal growth spurt. Surgical treatment can correct the deformity, balance the spine and prevent mechanical back pain.	Scoliosis has not been reported as one of the extra-cranial manifestations of Rubinstein-Taybi syndrome type 2.		Scoliosis can develop in young children with Rubinstein-Taybi syndrome type 2, with the deformity deteriorating around the pubertal growth spurt.		CONCLUSION	We present the case of a patient with RTS-2 who developed severe double thoracic scoliosis and underwent a posterior spinal arthrodesis.	We present the case of a patient with RTS-2 who developed severe double thoracic scoliosis and underwent a posterior spinal arthrodesis.	To the best of our knowledge, this is the first report of a patient with RTS-2 developing scoliosis and requiring surgical treatment.	To the best of our knowledge, this is the first report of a patient with RTS-2 developing scoliosis and requiring surgical treatment.	null	Scoliosis has not been previously reported in children with RTS-2.
PMC4340788	Diffuse parenchymal lung disease as first clinical manifestation of GATA-2 deficiency in childhood.	Y	Y	Y	Y	We conclude that a diagnosis of GATA-2 deficiency should be considered in all patients with diffuse parenchymal lung disease presenting together with leukocytopenia, namely monocyto-, dendritic cell- and B-lymphopenia, irrespective of severity of the clinical phenotype.	We conclude that a diagnosis of GATA-2 deficiency should be considered in all patients with diffuse parenchymal lung disease presenting together with leukocytopenia, namely monocyto-, dendritic cell- and B-lymphopenia, irrespective of severity of the clinical phenotype.			S	CONCLUSION	We present an adolescent male with GATA-2 deficiency and early manifestation of diffuse parenchymal lung disease (DPLD) as well as an atypical course of Epstein-Barr virus (EBV) infection.	We present an adolescent male with GATA-2 deficiency and early manifestation of diffuse parenchymal lung disease (DPLD) as well as an atypical course of Epstein-Barr virus (EBV) infection.			null	Diffuse parenchymal lung disease may become the first manifestation of the GATA-2 deficiency.
PMC4345719	A novel method for managing water and electrolyte balance after transsphenoidal surgery: preliminary study of moderate water intake restriction.	Y	Y	Y	Y	The aim of this study was to investigate the efficacy of a combination of moderate restriction of water intake plus antidiuretic hormone (arginine vasopressin [AVP]) replacement therapy in patients with diabetes insipidus (DI) for reducing the incidence of delayed hyponatremia after TSS.	The aim of this study was to investigate the efficacy of a combination of moderate restriction of water intake plus antidiuretic hormone (arginine vasopressin [AVP]) replacement therapy in patients with diabetes insipidus (DI) for reducing the incidence of delayed hyponatremia after TSS.			U		The aim of the present study was to investigate the feasibility of moderate restriction of water intake to reduce the occurrence of delayed hyponatremia after TSS.	The aim of the present study was to investigate the feasibility of moderate restriction of water intake to reduce the occurrence of delayed hyponatremia after TSS.			To our knowledge, this is the first study to test a potential method for preventing hyponatremia following TSS.	To our knowledge, this is the first study to test a potential method for preventing hyponatremia following TSS.
PMC4345816	Diagnosis of neuroinvasive astrovirus infection in an immunocompromised adult with encephalitis by unbiased next-generation sequencing.	Y	Y	Y	Y	Metagenomic next-generation sequencing (NGS) was used to diagnose an unusual and fatal case of progressive encephalitis in an immunocompromised adult presenting at disease onset as bilateral hearing loss.	Metagenomic next-generation sequencing (NGS) was used to diagnose an unusual and fatal case of progressive encephalitis in an immunocompromised adult presenting at disease onset as bilateral hearing loss.			U		Here we used NGS to search for an infectious etiology in an unusual case of progressive encephalitis presenting as bilateral hearing loss.	Here we used NGS to search for an infectious etiology in an unusual case of progressive encephalitis presenting as bilateral hearing loss.			null	null
PMC4348170	Case report: Upper arm metastasis of an oral squamous cell carcinoma.	Y	Y	Y	Y	This report describes a rare case of a metastatic OSCC of the floor of the mouth to the patients' left upper arm.	This report describes a rare case of a metastatic OSCC of the floor of the mouth to the patients’ left upper arm.			S	BACKGROUND	Here we present the first case of a soft-tissue metastasis of an OSCC in the upper arm region with simultaneous erosion of the humeral bone; given the fact that this diagnosis has been unprecedented, a wide spectrum of clinical entities were applied during the process of the differential diagnoses until the diagnosis was confirmed with a biopsy.	Nevertheless – to our knowledge - an upper arm soft-tissue metastasis of an OSCC of the floor of the mouth has never been described in the literature so far.			null	null
PMC4357166	Endovascular repair of abdominal aortic aneurysm with severely angulated neck and tortuous artery access: case report and literature review.	Y	Y	Y	Y	Although endovascular repair of aortic aneurysm with hostile neck and tortuous access is rather challenging, choosing flexible stent-grafts and suitable techniques is able to achieve an encouraging outcome.	Although endovascular repair of aortic aneurysm with hostile neck and tortuous access is rather challenging, choosing flexible stent-grafts and suitable techniques is able to achieve an encouraging outcome.			S	CONCLUSION	We report an EVAR case with severely angulated neck and hostile artery access treated successfully with Gore Excluder stent-graft system.	We report an EVAR case with severely angulated neck and hostile artery access treated successfully with Gore Excluder stent-graft system.			null	EVAR in AAA with severely angulated neck and tortuous access is technically challenging.
PMC4364342	Palliative laparoscopic resection of renal cell carcinoma metastatic to the stomach: report of a case.	Y	Y	Y	Y	This article presents a case of a metastatic RCC (lung and liver) with a symptomatic gastric metastasis treated by a laparoscopic wedge resection (LWR).	This article presents a case of a metastatic RCC (lung and liver) with a symptomatic gastric metastasis treated by a laparoscopic wedge resection (LWR).			U		Herein, we present and discuss a case of a metastatic RCC (lung and liver) with a symptomatic gastric metastasis treated by a laparoscopic wedge resection (LWR).	Herein, we present and discuss a case of a metastatic RCC (lung and liver) with a symptomatic gastric metastasis treated by a laparoscopic wedge resection (LWR).			null	null
PMC4376271	Long-term rebamipide and diquafosol in two cases of immune-mediated dry eye.	Y	Y	Y	A	We report two cases in which the long-term use of mucin-inducing eye drops improved chronic ocular graft-versus-host disease (cGVHD)-related dry eye and ocular cicatricial pemphigoid (OCP)-like disease.	We report two cases in which the long-term use of mucin-inducing eye drops improved chronic ocular graft-versus-host disease (cGVHD)–related dry eye and ocular cicatricial pemphigoid (OCP)-like disease.		Long-term treatment with topical rebamipide and diquafosol can improve dry eye in patients with cGVHD or OCP-like disease.	S	PURPOSE	Here, we describe and discuss two cases of dry-eye disease. One is associated with cGVHD, and the other, with OCP-like disease.	Here, we describe and discuss two cases of dry-eye disease. One is associated with cGVHD, and the other, with OCP-like disease. They were treated effectively with the long-term use of a combination of rebamipide and diquafosol eye drops.			We demonstrated that long-term dual treatment with diquafosol and rebamipide was effective for specific kinds of immune-mediated dry-eye patients who do not respond to other conventional eye drops.	We demonstrated that long-term dual treatment with diquafosol and rebamipide was effective for specific kinds of immune-mediated dry-eye patients who do not respond to other conventional eye drops.				In the two specific types of dry-eye disease in this case report, the long-term use of a combination of diquafosol and rebamipide eye drops improved the signs and symptoms of the two dry-eye patients.
PMC4389863	Less invasive corrective surgery using oblique lateral interbody fusion (OLIF) including L5-S1 fusion for severe lumbar kyphoscoliosis due to L4 compression fracture in a patient with Parkinson's disease: a case report.	Y	Y	Y	Y	The surgical corrective procedure using the minimally invasive OLIF method including L5-S1 fusion showed a great advantage in treating degenerative kyphoscoliosis in a Parkinson’s disease patient in its less-invasive approac.	The surgical corrective procedure using the minimally invasive OLIF method including L5-S1 fusion showed a great advantage in treating degenerative kyphoscoliosis in a Parkinson’s disease patient in its less-invasive approac.			S	Conclusion	The aim of the present report is to describe our novel surgical procedure for addressing these deficits.	null			null	The surgical corrective procedure using the minimally invasive OLIF method including L5-S1 fusion showed a great advantage in treating degenerative kyphoscoliosis in a PD patient in its less-invasive approach.
PMC4392222	Progressive genomic convergence of two Helicobacter pylori strains during mixed infection of a patient with chronic gastritis.	Y	Y	Y	Y	To study the detailed nature of genomic microevolution during mixed infection with multiple Helicobacter pylori strains in an individual.	To study the detailed nature of genomic microevolution during mixed infection with multiple Helicobacter pylori strains in an individual.		Whole genome sequencing can be used to make detailed conclusions about the mechanisms of genetic change of H. pylori based on sampling bacteria from a single gastric biopsy.	S	OBJECTIVE	null	Here we sequenced the genomes of 18 H. pylori isolates obtained at the same timepoint from a Chinese patient with chronic gastritis and nephritis.			In this study, we have shown that it is possible to use whole genome sequencing to make detailed conclusions about the mechanisms of genetic change of H. pylori based on sampling bacteria from a single gastric biopsy.	In this study, we have shown that it is possible to use whole genome sequencing to make detailed conclusions about the mechanisms of genetic change of H. pylori based on sampling bacteria from a single gastric biopsy.
PMC4410167	New method for treatment of inferior vena cava tumor thrombus – case study.	Y	Y	A	A	This report presents the first case of a successful inferior vena cava (IVC) tumor thrombus removal without complications with balloon catheter (BC) via internal jugular vein (IJV), called the venous tumor thrombus pushing with balloon catheter (VTTP BC).	This report presents the first case of a successful inferior vena cava (IVC) tumor thrombus removal without complications with balloon catheter (BC) via internal jugular vein (IJV), called the venous tumor thrombus pushing with balloon catheter (VTTP BC).			U		This report presents the first case of a successful IVC tumor thrombus removal without complications with balloon catheter (BC) via internal jugular vein (IJV).	This report presents the first case of a successful IVC tumor thrombus removal without complications with balloon catheter (BC) via internal jugular vein (IJV).			null	null
PMC4414428	Odontogenic cutaneous sinus tract associated with a mandibular second molar having a rare distolingual root: a case report.	Y	Y	Y	Y	With the aid of cone beam computed tomography (CBCT), it was confirmed that the causative factor of the cutaneous odontogenic sinus tract was chronic periapical periodontitis of the right mandibular second molar, which had a rare and curved distolingual root.	With the aid of cone beam computed tomography (CBCT), it was confirmed that the causative factor of the cutaneous odontogenic sinus tract was chronic periapical periodontitis of the right mandibular second molar, which had a rare and curved distolingual root.			S	Case report	This case report presents an odontogenic cutaneous sinus tract that was initially misdiagnosed as a non-odontogenic lesion.	This case report presents an odontogenic cutaneous sinus tract that was initially misdiagnosed as a non-odontogenic lesion. With the aid of cone beam computed tomography (CBCT), we identified the cause to be the right mandibular second molar with a rare and severe curved distolingual root.			null	null
PMC4422428	Keratinocytic epidermal nevus syndrome with Schwann cell proliferation, lipomatous tumour and mosaic KRAS mutation.	Y	Y	Y	Y	We conclude that KENS, the intraneural Schwann cell proliferation and the lipoma in this individual were caused by a postzygotic and mosaic activating c.35G > A (p.Gly12Asp) KRAS mutation.	We conclude that KENS, the intraneural Schwann cell proliferation and the lipoma in this individual were caused by a postzygotic and mosaic activating c.35G > A (p.Gly12Asp) KRAS mutation.			S	CONCLUSION	In the context of understanding the phenotype-genotype in RASopathies, especially in epidermal nevus, we describe a patient with hyperpigmentation and severe neuroskeletal abnormalities.	null			null	null
PMC4423656	Concurrent primary peritoneal low-grade serous carcinoma and endometrial high-grade serous carcinoma.	Y	Y	Y	Y	To our knowledge, this is the first reported case of low-grade serous carcinoma of the peritoneum with a concurrent (high-grade) serous carcinoma of the endometrium arising from an endometrial polyp.	To our knowledge, this is the first reported case of low-grade serous carcinoma of the peritoneum with a concurrent (high-grade) serous carcinoma of the endometrium arising from an endometrial polyp.			U		We encountered a case of low-grade serous carcinoma of the peritoneum with a concurrent (high-grade) serous carcinoma of the endometrium arising from an endometrial polyp.	We encountered a case of low-grade serous carcinoma of the peritoneum with a concurrent (high-grade) serous carcinoma of the endometrium arising from an endometrial polyp.			null	We encountered a case of low-grade serous carcinoma of the peritoneum with a concurrent (high-grade) serous carcinoma of the endometrium arising from an endometrial polyp.
PMC4429341	Gallstone ileus treated with non-surgical conservative methods: a case report.	Y	Y	Y	Y	We present an unusual case of gallstone ileus and its conservative treatment.	We present an unusual case of gallstone ileus and its conservative treatment.			S		We describe a case of gallstone ileus and how a combination of endoscopic and extracorporeal shock-wave lithotripsy (ESWL) treatment can be an effective solution.	We describe a case of gallstone ileus and how a combination of endoscopic and extracorporeal shock-wave lithotripsy (ESWL) treatment can be an effective solution.			null	Given the variability of gallstone ileus presentation, the treatment may not necessarily require a surgical treatment.
PMC4437183	Neuroendoscopic surgery for ventriculitis and hydrocephalus after shunt infection and malfunction: Preliminary report of a new strategy.	Y	Y	Y	Y	We report two cases of ventriculitis and progressive hydrocephalus after shunt infection. Both were successfully treated by neuroendoscopic septostomy in combination with thorough intraventricular irrigation through a single burr hole followed by single shunt revision.	We report two cases of ventriculitis and progressive hydrocephalus after shunt infection. Both were successfully treated by neuroendoscopic septostomy in combination with thorough intraventricular irrigation through a single burr hole followed by single shunt revision.			U		null	We show that early, aggressive neuroendoscopic treatment for ventriculitis and progressive hydrocephalus may be effective in reducing the rate of further shunt infection and/or malfunction and the duration of hospitalization.			In the present cases, as hydrocephalus progressed and neurological status worsened during the course of treatment, both patients required prompt CSF diversion, specifically shunt surgeries.	Although surgical intervention has not been established as a treatment of first choice for ventriculitis, including early-stage ventriculitis, we consider prompt neuroendoscopic surgery to be effective for the management of ventriculitis and hydrocephalus after shunt infection.
PMC4443573	Intra-operative sclerotherapy for treatment of a head and neck venous malformation.	Y	Y	Y	Y	We describe the management of a 47-year-old woman with an extensive subcutaneous venous malformation of bilateral submandibular regions and the entire tongue, refractory to multiple surgical excisions and percutaneous sclerotherapy sessions.	We describe the management of a 47-year-old woman with an extensive subcutaneous venous malformation of bilateral submandibular regions and the entire tongue, refractory to multiple surgical excisions and percutaneous sclerotherapy sessions.			U		In the case of the extensive deep head and neck vascular malformation described here, we needed to utilise the combined approach of intra-operative sclerotherapy.	In the case of the extensive deep head and neck vascular malformation described here, we needed to utilise the combined approach of intra-operative sclerotherapy.			null	In the head and neck however, to our knowledge, intraoperative sclerotherapy of venous malformations is first reported here.
PMC4446841	A rare case of spontaneous inguinal faecal fistula as a complication of incarcerated Richter's hernia with brief review of literature.	Y	Y	Y	Y	Spontaneous faecal fistula in inguinal region following rupture of strangulated Richter's hernia especially in adults is very rare and can occur even in absence of obstructive symptoms.	Spontaneous faecal fistula in inguinal region following rupture of strangulated Richter’s hernia especially in adults is very rare and can occur even in absence of obstructive symptoms.			S	CONCLUSION	null	null			This case report highlights one of the very few cases of spontaneous faecal fistula in inguinal region following rupture of strangulated Richter’s hernia especially in adults and stress upon suspicion of Richter’s hernia even in absence of obstructive symptoms presenting as faecal fistula and in presentation of any groin swelling, the need for an early accurate diagnosis followed by prompt treatm…	This case report highlights one of the very few cases of spontaneous faecal fistula in inguinal region following rupture of strangulated Richter’s hernia especially in adults and stress upon suspicion of Richter’s hernia even in absence of obstructive symptoms presenting as faecal fistula and in presentation of any groin swelling, the need for an early accurate diagnosis followed by prompt treatm…
PMC4472319	Successful Pregnancy and Delivery After Radiation With Ovarian Shielding for Acute Lymphocytic Leukemia Before Menarche.	Y	Y	Y	Y	Herein, we report a case of an 11-year-old girl diagnosed with acute lymphocytic leukemia who received induction chemotherapy and prophylactic cranial irradiation. For bone marrow transplantation, she received total body irradiation of 12 Gy with uterine and ovarian shielding at 13 years of age. The patient remained in remission and menarche began at 14 years of age. At 23, she became pregnant an…	For bone marrow transplantation, she received total body irradiation of 12 Gy with uterine and ovarian shielding at 13 years of age. The patient remained in remission and menarche began at 14 years of age. At 23, she became pregnant and delivered a baby naturally with no abnormalities.			U		null	null			This is the first report of a patient giving birth to a baby after receiving PCI plus TBI, as she underwent an 18 Gy dose of PCI before TBI.	In this model, at the age of 13 years our patient received TBI, when ovarian dose is 12 Gy, the predicted age at ovarian failure is 13.6 to 21.4. Our patient had an uneventful pregnancy and delivery.
PMC4478068	Temporal Variant Frontotemporal Dementia is Associated with Globular Glial Tauopathy.	Y	Y	Y	Y	We report the clinical and imaging features of 2 patients with temporal variant FTD associated with a rare frontotemporal lobar degeneration pathology known as globular glial tauopathy.	We report the clinical and imaging features of 2 patients with temporal variant FTD associated with a rare frontotemporal lobar degeneration pathology known as globular glial tauopathy.			U		Here we report our evaluation of the clinical, imaging, and pathologic features of 2 patients with temporal variant FTD associated with frontotemporal lobar degeneration (FTLD)-tau pathology corresponding to GGT Type I.	Here we report our evaluation of the clinical, imaging, and pathologic features of 2 patients with temporal variant FTD associated with frontotemporal lobar degeneration (FTLD)-tau pathology corresponding to GGT Type I.			null	null
PMC4481306	Ductal carcinoma in situ arising in tubular adenoma of the breast.	Y	Y	Y	Y	We herein report an extremely rare case of ductal carcinoma in situ (DCIS) arising in tubular adenoma of the breast.	We herein report an extremely rare case of ductal carcinoma in situ (DCIS) arising in tubular adenoma of the breast.			U		We herein report a case demonstrating ductal carcinoma in situ (DCIS) arising in tubular adenoma.	We herein report a case demonstrating ductal carcinoma in situ (DCIS) arising in tubular adenoma.			null	null
PMC4495862	A Case of the Intrapulmonary Spread of Recurrent Respiratory Papillomatosis With Malignant Transformation.	Y	Y	Y	Y	To describe an individual with recurrent respiratory papillomatosis that extended into the lung parenchyma and underwent malignant transformation and to discuss the characteristic imaging findings associated with this condition.	To describe an individual with recurrent respiratory papillomatosis that extended into the lung parenchyma and underwent malignant transformation and to discuss the characteristic imaging findings associated with this condition.			S	OBJECTIVES	Here, we describe a case of juvenile-onset RRP that progressed to carcinoma in a young adult who died of the disease.	Here, we describe a case of juvenile-onset RRP that progressed to carcinoma in a young adult who died of the disease.			null	null
PMC4501174	Early diagnosis and successful treatment of paraneoplastic melanocytic proliferation.	Y	Y	A	Y	We treated two patients successfully with plasmapheresis and demonstrated a relation between CMEP factor in the serum of these patients and proliferation of cultured melanocytes.	We treated two patients successfully with plasmapheresis and demonstrated a relation between CMEP factor in the serum of these patients and proliferation of cultured melanocytes.			S	CONCLUSIONS	null	null			null	null
PMC4503294	Postoperative photodynamic therapy as a new adjuvant treatment after robot-assisted salvage surgery of recurrent squamous cell carcinoma of the base of tongue.	Y	Y	Y	Y	We want to report on our preliminary experience with a new adjuvant strategy using postoperative temoporfin-mediated photodynamic therapy for this indication.	In selected patients that have undergone salvage surgery with positive resection margins, postoperative temoporfin-mediated photodynamic therapy can result in a good oncological and functional outcome.			S		This is the first report of the use of PDT as a postoperative adjuvant treatment in patients with involved resection margins after TORS salvage surgery for post(chemo)radiotherapy recurrent BOT-SCC.	This is the first report of the use of PDT as a postoperative adjuvant treatment in patients with involved resection margins after TORS salvage surgery for post(chemo)radiotherapy recurrent BOT-SCC.			null	Temoporfin-mediated PDT seems a meaningful adjuvant treatment with good oncological and functional results in selected patients, undergoing salvage TORS for recurrent BOT-SCC after primary (chemo)radiotherapy.
PMC4506405	Alveolar rhabdomyosarcoma of the anterior mediastinum with vessel invasion in a 4-month-old boy: a case report.	Y	Y	Y	Y	We report a rare case of childhood alveolar rhabdomyosarcoma of the mediastinum with vascular invasion treated with chemoradiotherapy and debulking surgery.	We report a rare case of childhood alveolar rhabdomyosarcoma of the mediastinum with vascular invasion treated with chemoradiotherapy and debulking surgery.			S	CONCLUSIONS	In this report, we present a rare case of alveolar RMS of the anterior mediastinum with vascular invasion in a baby, and discuss the various considerations in the surgical approach for children with mediastinal tumors.	In this report, we present a rare case of alveolar RMS of the anterior mediastinum with vascular invasion in a baby, and discuss the various considerations in the surgical approach for children with mediastinal tumors.			null	null
PMC4508739	Posterolateral sulcus approach for spinal intramedullary tumor of lateral location: technical note.	Y	Y	Y	Y	Eight consecutive patients with spinal intramedullary tumors of lateral location underwent the surgery of PLS approach in our institute.	Eight consecutive patients with spinal intramedullary tumors of lateral location underwent the surgery of PLS approach in our institute.			U		Here, we report the utility of posterolateral sulcus (PLS) approach, being equivalent to the dorsal root entry zone (DREZ) myelotomy, in the selected cases of spinal intramedullary tumors of lateral location.	Here, we report the utility of posterolateral sulcus (PLS) approach, being equivalent to the dorsal root entry zone (DREZ) myelotomy, in the selected cases of spinal intramedullary tumors of lateral location.			null	Although surgeons should be aware of its disadvantages related to the approach itself as well as the surgical indications and advantages, PLS approach can be optional for the selected cases of spinal intramedullary tumors of lateral location.
PMC4516357	Development of a Targeted Multi-Disorder High-Throughput Sequencing Assay for the Effective Identification of Disease-Causing Variants.	N	N	Y	Y	To investigate the utility of a multi-disease NGS based genetic test, we designed a custom sequencing assay targeting over thirty disease-associated areas including cardiac disorders, intellectual disabilities, hearing loss, collagenopathies, muscular dystrophy, Ashkenazi Jewish genetic disorders, and complex Mendelian disorders.	We found multi-disease targeted high-throughput sequencing to be a cost efficient approach in detecting disease-associated variants to aid diagnosis.			S	BACKGROUND	We summarize the design process, bioinformatic pipeline and interpretation of results targeting a multi ethnic population from the Bronx presenting with various heterogeneous disorders.	To our knowledge, this is the first report using targeted NGS to investigate multiple disorders in one comprehensive assay for the diagnosis of an underserved population.			To the best of our knowledge, this study is the first to analyze multiple-diseases and syndromes in a single targeted-sequencing assay. With the approach, we report and discuss the identification of variants in five of the patients from a cohort of individuals selected from the Bronx County in New York.	We believe that our study demonstrates the clinical potential that a multiple disease-sequencing panel could provide if implemented in the clinic as a molecular diagnostic tool for the characterization and diagnosis of heterogeneous disorders.				To the best of our knowledge, this study is the first to analyze multiple-diseases and syndromes in a single targeted-sequencing assay.
PMC4529720	One-year patency control and risk analysis of eSVS®-mesh-supported coronary saphenous vein grafts.	Y	Y	Y	Y	We present one-year-patency rates of meshed SVGs assessed by coronary computed tomographic angiography (cCTA).	The overall one-year patency rate of eSVS® meshed SVGs/anastomoses was 76 %/85 %.			S	BACKGROUND	This study presents for the first time one-year patency rates of eSVS® mesh supported SVGs in 19 patients including on- and off-pump revascularisation of the left and right coronary system, sequential and single distal anastomoses and provides information about the vein harvest technique, site, quality and the coronary run-off.	This study presents for the first time one-year patency rates of eSVS® mesh supported SVGs in 19 patients including on- and off-pump revascularisation of the left and right coronary system, sequential and single distal anastomoses and provides information about the vein harvest technique, site, quality and the coronary run-off.			null	In conclusion we safely implanted 19 eSVS® meshes without directly device-related complications with an overall one-year SVGs/anastomoses patency-rate of 76 %/85 % comparable to the literature of meshed and non-meshed SVGs.
PMC4530915	Point-of-care Ultrasound to Identify Distal Ulnar Artery Thrombosis: Case of Hypothenar Hammer Syndrome.	Y	Y	Y	Y	We present a case of HHS for which point-of-care ultrasound (POCUS) was used as the initial means of imaging, prompting management and disposition without further imaging studies ordered in the emergency department (ED).	We present a case of HHS for which point-of-care ultrasound (POCUS) was used as the initial means of imaging, prompting management and disposition without further imaging studies ordered in the emergency department (ED).			U		We present a case of a patient with distal ulnar artery thrombus diagnosed by point-of-care ultrasound (POCUS) in the emergency department (ED), ultimately determined to be most consistent with a case of HHS.	We present a case of a patient with distal ulnar artery thrombus diagnosed by point-of-care ultrasound (POCUS) in the emergency department (ED), ultimately determined to be most consistent with a case of HHS.			In this case report, we demonstrate the convenience and utility of using POCUS as the initial diagnostic test for distal extremity arterial thrombosis.	null
PMC4532322	Failure of a Single Varicella Vaccination to Protect Children With Cancer From Life-Threatening Breakthrough Varicella.	Y	Y	Y	Y	We report 2 children with life-threatening breakthrough varicella. Both had received 1 varicella vaccination before onset of cancer	We report 2 children with life-threatening breakthrough varicella. Both had received 1 varicella vaccination before onset of cancer			U		Although the disease is mild in otherwise healthy children, breakthrough varicella can be life-threatening in immunocompromised children. This report describes 2 such cases, one of which was fatal.	Although the disease is mild in otherwise healthy children, breakthrough varicella can be life-threatening in immunocompromised children. This report describes 2 such cases, one of which was fatal.			null	The patient data listed above imply that one varicella vaccination cannot be relied upon as an indicator of protection in an immunocompromised child.
PMC4554003	Road accident due to a pancreatic insulinoma: a case report.	Y	Y	Y	Y	We report a case of road accident due to an episode of loss of consciousness in a patient with pancreatic insulinoma.	We report a case of road accident due to an episode of loss of consciousness in a patient with pancreatic insulinoma.			U		We report a case of a car accident due to loss of consciousness caused by a pancreatic insulinoma.	We report a case of a car accident due to loss of consciousness caused by a pancreatic insulinoma.			null	It also underlines the importance of appropriately investigating for insulinoma hypoglycemic patients suffering or causing road traffic accidents.
PMC4562123	A novel somatic mutation in ACD induces telomere lengthening and apoptosis resistance in leukemia cells.	Y	Y	Y	Y	Using a telomere restriction fragment assay, we also showed that this novel mutation in ACD leads to increased telomere length in leukemia cells.	Using a telomere restriction fragment assay, we also showed that this novel mutation in ACD leads to increased telomere length in leukemia cells.			S	Results	Using in vitro assays, we showed that the private p.G223V mutation, adjacent to the TEL patch of the telomere protein ACD (also known as TPP1), leads to apoptosis resistance and may contribute to leukemia cell survival by promoting telomere maintenance and protection.	Using in vitro assays, we showed that the private p.G223V mutation, adjacent to the TEL patch of the telomere protein ACD (also known as TPP1), leads to apoptosis resistance and may contribute to leukemia cell survival by promoting telomere maintenance and protection.			Though further investigation is needed to fully characterize the influence of the identified mutation on telomere homeostasis, this study is the first to describe the functional implications of a somatic mutation in ACD on leukemic cell behaviour, supporting a role for ACD and telomere regulation in leukemia cell resistance to apoptosis.	Though further investigation is needed to fully characterize the influence of the identified mutation on telomere homeostasis, this study is the first to describe the functional implications of a somatic mutation in ACD on leukemic cell behaviour, supporting a role for ACD and telomere regulation in leukemia cell resistance to apoptosis.
PMC4568893	Acute Hemorrhagic Apoplectic Pituitary Adenoma: Endoscopic Management, Surgical Outcomes, and Complications.	Y	Y	Y	Y	To assess safety and effectiveness of endoscopic transsphenoidal surgery (ETS) for acute hemorrhagic apoplectic pituitary adenoma.	To assess safety and effectiveness of endoscopic transsphenoidal surgery (ETS) for acute hemorrhagic apoplectic pituitary adenoma.			S	OBJECTIVE	In this study, we presented a series of 89 patients who were diagnosed hemorrhagic apoplectic pituitary adenoma and underwent an emergent operation through ETS for resection of the lesion with favorable results in a period of 10 years, which may answer the above question.	null			null	In the current series, we obtained excellent surgical outcomes and comparable lower complications after ETS for management of hemorrhagic apoplectic pituitary adenoma
PMC4575904	Identification of novel PIKFYVE gene mutations associated with Fleck corneal dystrophy.	Y	Y	Y	Y	We report a novel heterozygous frameshift mutation (c.3151dupA) and a CNV in PIKFYVE, representing the first CNV and the fifth frameshift mutation associated with FCD.	We report a novel heterozygous frameshift mutation (c.3151dupA) and a CNV in PIKFYVE, representing the first CNV and the fifth frameshift mutation associated with FCD.		To report the identification of a novel frameshift mutation and copy number variation (CNV) in PIKFYVE in two probands with fleck corneal dystrophy (FCD).	S	Conclusions	We report a novel PIKFYVE mutation in an individual with FCD, representing only the fifth frameshift mutation associated with FCD.	We report a novel PIKFYVE mutation in an individual with FCD, representing only the fifth frameshift mutation associated with FCD.			null	null
PMC4582808	Disorders of representation and control in semantic cognition: Effects of familiarity, typicality, and specificity.	Y	Y	A	A	We present a case-series comparison of patients with cross-modal semantic impairments consequent on either (a) bilateral anterior temporal lobe atrophy in semantic dementia (SD) or (b) left-hemisphere fronto-parietal and/or posterior temporal stroke in semantic aphasia (SA).	We present a case-series comparison of patients with cross-modal semantic impairments consequent on either (a) bilateral anterior temporal lobe atrophy in semantic dementia (SD) or (b) left-hemisphere fronto-parietal and/or posterior temporal stroke in semantic aphasia (SA).			U		The current paper provides the first case-series comparison of the effects of familiarity, typicality and specificity in two different semantic syndromes, across four commonly-used tasks that also vary in other respects relevant to understanding semantic impairment.	The current paper provides the first case-series comparison of the effects of familiarity, typicality and specificity in two different semantic syndromes, across four commonly-used tasks that also vary in other respects relevant to understanding semantic impairment.			Across two semantic syndromes, semantic dementia (SD) and semantic aphasia (SA), we compared and contrasted the effects of typicality, specificity and familiarity on four tasks (picture naming, picture sorting, word–picture matching, fluency) using a new semantic battery (LOFTS).	Across two semantic syndromes, semantic dementia (SD) and semantic aphasia (SA), we compared and contrasted the effects of typicality, specificity and familiarity on four tasks (picture naming, picture sorting, word–picture matching, fluency) using a new semantic battery (LOFTS).
PMC4592559	Analgesia-free flexible ureteroscopic treatment and laser lithotripsy for removal of a large urinary stone: a case report.	Y	Y	Y	Y	We present here what we believe to be the first description of an analgesia-free flexible endoscopic removal of a large pouch stone in an out-patient care setting.	We present here what we believe to be the first description of an analgesia-free flexible endoscopic removal of a large pouch stone in an out-patient care setting.			S	Introduction	null	However, miniaturization of the endoscopic armamentarium might revive the concept of transstomal therapy as a safe and efficient option for stone extraction, and even provide an analgesia-free therapy option.			null	Analgesia-free transstomal treatment of large stone fragments inside continent urinary reservoirs using a flexible ureteroscope and a modified UAS is feasible.
PMC4602650	Case report of an endovascular repair of a residual type A dissection using a not CE not FDA-approved Najuta thoracic stent graft system.	Y	Y	Y	Y	This report describes an endovascular repair of a residual type A dissection using a medical device that is not marked by european conformity (CE) or Food and Drug Administration (FDA).	This report describes an endovascular repair of a residual type A dissection using a medical device that is not marked by european conformity (CE) or Food and Drug Administration (FDA).			U		We report the treatment of a residual type A dissection using a “custom-made” fenestrated endograft.	We report the treatment of a residual type A dissection using a “custom-made” fenestrated endograft.			null	null
PMC4602785	Sudden death after endoscopic retrograde cholangiopancreatography (ERCP)--case report and literature review.	Y	Y	Y	Y	She was also diagnosed with choledocholithiasis and underwent ERCP to remove the gallstones. Immediately after the procedure she went into sudden cardiac arrest and subsequently died, despite all of our efforts.	She was also diagnosed with choledocholithiasis and underwent ERCP to remove the gallstones. Immediately after the procedure she went into sudden cardiac arrest and subsequently died, despite all of our efforts.			U		Specificity of this case is in the fact that a patient underwent a routine endoscopic procedure and died.	Specificity of this case is in the fact that a patient underwent a routine endoscopic procedure and died.			null	null
PMC4603371	CONGENITAL MACROVESSEL ASSOCIATED WITH CYSTOID MACULAR EDEMA AND AN IPSILATERAL INTRACRANIAL VENOUS MALFORMATION.	Y	Y	Y	Y	To report a case of congenital retinal macrovessel associated with cystoid macular edema and an ipsilateral intracranial venous malformation.	To report a case of congenital retinal macrovessel associated with cystoid macular edema and an ipsilateral intracranial venous malformation.		The authors report a case of congenital retinal macrovessel associated with an intracranial venous malformation.	U		Here, we report a case of macrovessel complicated by macular edema and associated with an ipsilateral intracranial venous malformation.	Here, we report a case of macrovessel complicated by macular edema and associated with an ipsilateral intracranial venous malformation.			null	To our knowledge, this is the first reported case of a congenital retinal macrovessel associated with any type of systemic vascular malformation.
PMC4614701	Homozygous mutation in the eukaryotic translation initiation factor 2alpha phosphatase gene, PPP1R15B, is associated with severe microcephaly, short stature and intellectual disability.	Y	Y	Y	Y	Here, we report a consanguineous family with severe microcephaly, short stature, hypoplastic brainstem and cord, delayed myelination and intellectual disability in two siblings. Whole-exome sequencing identified a homozygous missense mutation, c.1972G>A; p.Arg658Cys, in protein phosphatase 1, regulatory subunit 15b (PPP1R15B), a protein which functions with the PPP1C phosphatase to maintain depho…	Here, we report a consanguineous family with severe microcephaly, short stature, hypoplastic brainstem and cord, delayed myelination and intellectual disability in two siblings. Whole-exome sequencing identified a homozygous missense mutation, c.1972G>A; p.Arg658Cys, in protein phosphatase 1, regulatory subunit 15b (PPP1R15B), a protein which functions with the PPP1C phosphatase to maintain depho…			U		Here, we report two children from a consanguineous family with a novel autosomal recessive disorder characterized by microcephaly, short stature, hypoplastic brainstem and cord, delayed myelination and intellectual disability. Whole-exome sequencing revealed a homozygous missense mutation in the PPP1R15B gene, and studies in patient cells revealed greatly decreased PPP1R15B–PPP1C interactions, wh…	Here, we report two children from a consanguineous family with a novel autosomal recessive disorder characterized by microcephaly, short stature, hypoplastic brainstem and cord, delayed myelination and intellectual disability. Whole-exome sequencing revealed a homozygous missense mutation in the PPP1R15B gene, and studies in patient cells revealed greatly decreased PPP1R15B–PPP1C interactions, wh…			null	null
PMC4616271	A challenging case of rapid progressive Kaposi sarcoma after renal transplantation: diagnostics by FDG PET/CT.	Y	Y	Y	Y	We herein report an unusual case of rapid progressive KS without skin lesions in a 52-year-old patient leading to death within 8 months after kidney transplantation.	We herein report an unusual case of rapid progressive KS without skin lesions in a 52-year-old patient leading to death within 8 months after kidney transplantation.			U		We herein report the exceptional case of a patient who died because of very early, disseminated Kaposi sarcoma (KS) without skin lesions after allogeneic kidney transplantation.	We herein report the exceptional case of a patient who died because of very early, disseminated Kaposi sarcoma (KS) without skin lesions after allogeneic kidney transplantation.			null	null
PMC4616449	Thoracoscopic Approach for Repair of Diaphragmatic Hernia Occurring After Pediatric Liver Transplant.	Y	Y	Y	Y	We report our experience of minimally invasive thoracoscopic approach for repair of DH occurring after LT in pediatric recipients.	We report our experience of minimally invasive thoracoscopic approach for repair of DH occurring after LT in pediatric recipients.		Thoracoscopic repair was attempted in 3 cases of DH occurring after LT in pediatric recipients.	U		In this report, we present 3 cases of DH occurring in pediatric LT recipients that were managed with a minimally invasive thoracoscopic approach.	In this report, we present 3 cases of DH occurring in pediatric LT recipients that were managed with a minimally invasive thoracoscopic approach.			In this case series, we report 3 cases of DH occurring in pediatric LT recipients that were managed by thoracoscopic surgery.	In this case series, we report 3 cases of DH occurring in pediatric LT recipients that were managed by thoracoscopic surgery.				In conclusion, we report 3 cases of DH occurring in pediatric LT recipients that were managed by thoracoscopic surgery.
PMC4616850	Radioguided Adrenal Surgery: Access in Complex Situations: Technical Notes.	Y	Y	A	Y	We analyze 2 patients of a left adrenal tumor, explaining how they have overcome the difficulties in both situations.	We analyze 2 patients of a left adrenal tumor, explaining how they have overcome the difficulties in both situations.			U		The authors analyze 2 patients carriers of a left adrenal tumor who have had the opportunity to treat, explaining how they have overcome the difficulties in both situations.	The authors analyze 2 patients carriers of a left adrenal tumor who have had the opportunity to treat, explaining how they have overcome the difficulties in both situations.			null	In this fact we have found in both patients, the one affected by an adrenal aldosteronoma and in the patient affected by Cushing's syndrome that the intraoperative use of a handheld gamma probe facilitated the surgery on the detection of the location of the lesion.
PMC4617281	Personalized Therapy for Generalized Lymphatic Anomaly/Gorham-Stout Disease With a Combination of Sunitinib and Taxol.	Y	Y	Y	Y	null	null			U		null	null			null	The purpose of this manuscript is to introduce new therapeutic options for GLA/GSD rather than review classification, and we refer the reader to recent publications discussing the differences between the 2 entities
PMC4621369	Breakpoint mapping by whole genome sequencing identifies PTH2R gene disruption in a patient with midline craniosynostosis and a de novo balanced chromosomal rearrangement.	Y	Y	Y	Y	An intronic break of the PTH2R gene was detected by whole genome sequencing and fluorescence in situ hybridisation analysis confirmed disruption of PTH2R.	An intronic break of the PTH2R gene was detected by whole genome sequencing and fluorescence in situ hybridisation analysis confirmed disruption of PTH2R.			S	METHODS AND RESULTS	Here, our objective is to identify a gene that is disrupted to cause the disease in a patient with midline NSC using cytogenetic analysis and WGS.	null			null	null
PMC4621747	A novel epileptic encephalopathy mutation in KCNB1 disrupts Kv2.1 ion selectivity, expression, and localization.	Y	Y	Y	Y	We present a case report of infantile epileptic encephalopathy in a young girl, and trio-exome sequencing to determine the genetic etiology of her disorder.	We have identified a novel de novo pathogenic K+ channel variant in an idiopathic epileptic encephalopathy family.			U		null	In this Communication, we report the fifth patient with a novel de novo variant in the KCNB1 gene, c.1133T>C (p.V378A), located in the Kv2.1 pore domain, and a basic characterization of the effects of the mutation on channel expression and function.			null	null
PMC4628299	"Herbal seizures"--atypical symptoms after ibogaine intoxication: a case report.	Y	Y	Y	Y	Knowledge of the side effects of ibogaine has mainly come from reports of cardiovascular complications; seizures are rarely mentioned and experimental findings are inconsistent.	Knowledge of the side effects of ibogaine has mainly come from reports of cardiovascular complications; seizures are rarely mentioned and experimental findings are inconsistent.			S	Conclusions	null	null			null	It seems that in addition to its psychotropic and cardiac risk profile, ibogaine also has a substantial proconvulsive mode of action that is atypical given its NMDA antagonism, and this is potentially dose dependent.
PMC4628622	Mutation in CEP63 co-segregating with developmental dyslexia in a Swedish family.	Y	Y	Y	Y	We identified a two-base mutation, causing a p.R229L amino acid substitution in the centrosomal protein 63 kDa (CEP63), co-segregating with developmental dyslexia in this pedigree.	We identified a two-base mutation, causing a p.R229L amino acid substitution in the centrosomal protein 63 kDa (CEP63), co-segregating with developmental dyslexia in this pedigree.			U		Here, we describe and characterise a novel two-base mutation in CEP63 resulting in an amino acid substitution co-segregating with DD suggesting CEP63 as a new candidate gene for DD.	Here, we describe and characterise a novel two-base mutation in CEP63 resulting in an amino acid substitution co-segregating with DD suggesting CEP63 as a new candidate gene for DD.			To conclude, we describe a novel CEP63 mutation in an extended three-generation family from Sweden and suggest CEP63 as a new candidate gene for DD.	We could identify a mutation segregating with DD in CEP63, a gene not implicated in DD previously. The mutation found in the family is a two base-pair variant predicting a p.R229L substitution in CEP63 at a position between two of the six coiled-coil domains.
PMC4632347	The Allen's test: revisiting the importance of bidirectional testing to determine candidacy and design of radial forearm free flap harvest in the era of trans radial endovascular access procedures.	Y	Y	Y	Y	The Allen's test is a simple bedside test that should be performed bidirectionally to exclude radial artery occlusion, which may compromise flap harvest.	The Allen's test is a simple bedside test that should be performed bidirectionally to exclude radial artery occlusion, which may compromise flap harvest.			S	Conclusion	These cases highlight the importance of performing the Allen’s test in both directions prior to RFFF harvest to not only prevent hand ischemia but also to ensure adequacy of arterial inflow to the flap harvest site.	We present a case of a compromised RFFF that was believed to be due to arterial injury from a prior radial arterial line and a second case where bidirectional Allen’s testing was able to pre-operatively identify a patient with radial artery occlusion that led to a change in RFFF design.			null	null
PMC4633417	Vertebral body compression fracture after percutaneous pedicle screw removal in a young man.	Y	Y	Y	Y	An unreported case of acute vertebral body compression fracture following pedicle screw removal in a young man occurred during an episode of forceful coughing.	An unreported case of acute vertebral body compression fracture following pedicle screw removal in a young man occurred during an episode of forceful coughing.			U		We report a case of acute vertebral body compression fracture of L1 following removal of pedicle screws previously placed to treat L2 fracture by means of percutaneous fixation.	We report a case of acute vertebral body compression fracture of L1 following removal of pedicle screws previously placed to treat L2 fracture by means of percutaneous fixation.			To our knowledge, we describe the first acute vertebral compression fracture after percutaneous pedicle screw implant removal in a young man which occurred during an episode of forceful coughing.	To our knowledge, we describe the first acute vertebral compression fracture after percutaneous pedicle screw implant removal in a young man which occurred during an episode of forceful coughing.
PMC4635743	ICD Leads Extraction and Clearing of Access Way in a Patient With Superior Vena Cava Syndrome: Building A Tunnel.	Y	Y	Y	Y	In this case, we report a male patient, 65-years old, hypertensive, type 2 diabetic, with atherosclerotic disease, coronary artery disease, underwent coronary artery bypass surgery in the past 10 years, having already experienced an acute myocardial infarction, bearer automatic implantable cardioverter defibrillator for 8 years after an episode of aborted sudden death due to ischemic cardiomyopat…	In this case, we report a male patient, 65-years old, hypertensive, type 2 diabetic, with atherosclerotic disease, coronary artery disease, underwent coronary artery bypass surgery in the past 10 years, having already experienced an acute myocardial infarction, bearer automatic implantable cardioverter defibrillator for 8 years after an episode of aborted sudden death due to ischemic cardiomyopat…			U		null	null			null	null
PMC4643748	Durable Clinical Response to Entrectinib in NTRK1-Rearranged Non-Small Cell Lung Cancer.	Y	Y	Y	Y	We sought to determine the frequency of NTRK1 rearrangements in NSCLC and to assess the clinical activity of entrectinib.	We sought to determine the frequency of NTRK1 rearrangements in NSCLC and to assess the clinical activity of entrectinib.			S	INTRODUCTION	null	null			null	In a patient with NTRK1-rearranged NSCLC, treatment with entrectinib led to rapid and clinically significant improvement of disease with minimal side effects.
PMC4644053	Tension Pneumoperitoneum Caused by Obstipation.	Y	Y	Y	Y	We present a case of a 16-year-old boy with TP to demonstrate how TP should be incorporated into a differential diagnosis when evaluating an undifferentiated patient with AHC.	We present a case of a 16-year-old boy with TP to demonstrate how TP should be incorporated into a differential diagnosis when evaluating an undifferentiated patient with AHC.			U		We present a case of a 16-year-old boy with TP to demonstrate how TP should be incorporated into a differential diagnosis when evaluating an undifferentiated patient with AHC.	null			null	null
PMC4644058	Uterine Incarceration: Rare Cause of Urinary Retention in Healthy Pregnant Patients.	Y	Y	Y	Y	We present a case series where three multiparous females presented to the ED with non-specific urinary symptoms.	We present a case series where three multiparous females presented to the ED with non-specific urinary symptoms.			U		In this case series we present three cases of uterine incarceration diagnosed by ultrasound in the ED, discuss previously published cases, and discuss the implications for emergency physicians.	We report a case series of uterine incarceration where otherwise-healthy patients presented to the emergency department (ED) between approximately 13 weeks and 21 weeks estimated gestational age with dysuria, urgency, frequency, and low back pain after being recently seen by obstetrics and gynecology (OBGYN) which could not determine the cause for the patients’ symptoms.			null	null			null
PMC4661048	Treatment of in-transit melanoma with intralesional bacillus Calmette-Guérin (BCG) and topical imiquimod 5% cream: a report of 3 cases.	Y	Y	Y	Y	In this case report, we describe 3 patients with ITM who were treated with intralesional Bacillus Calmette-Guérin (ILBCG) and/or topical imiquimod.	In this case report, we describe 3 patients with ITM who were treated with intralesional Bacillus Calmette-Guérin (ILBCG) and/or topical imiquimod.			S		In this report, we describe the treatment course of 3 patients with at least stage IIIB and IIIC ITM.	In this report, we describe the treatment course of 3 patients with at least stage IIIB and IIIC ITM. All 3 patients received ILBCG (Tice strain) as described by Kidner et al,1 and 2 received imiquimod either concurrently or sequentially.			In this present study, we report 3 cases of patients with ITM who responded to topical imiquimod and/or ILBCG.	In this paper, we report 3 patients with at least stage IIIB and IIIC melanoma who underwent a combination of ILBCG and imiquimod therapy.				In this paper, we report 3 patients with at least stage IIIB and IIIC melanoma who underwent a combination of ILBCG and imiquimod therapy.
PMC4678675	Single-port for laparoscopic gastric resection with a novel platform.	Y	Y	Y	Y	To present a surgical alternative using single-port laparoscopic device on gastric resection.	To present a surgical alternative using single-port laparoscopic device on gastric resection.	Gastric resection with single-port laparoscopic platform is feasible and may be safely performed in selected patients.		S	AIM	The objective of this paper is to present technical details of single-port laparoscopic partial gastrectomy and the use of this procedure in one patient with gastric duplication.	The objective of this paper is to present technical details of single-port laparoscopic partial gastrectomy and the use of this procedure in one patient with gastric duplication.			Single-port laparoscopic gastric resection is feasible.	Single-port laparoscopic gastric resection is feasible.
PMC4680123	Clinical application of autologous technetium-99m-labelled eosinophils to detect focal eosinophilic inflammation in the lung.	Y	Y	Y	Y	The use of injected autologous technetium-99m (Tc-99m)-labelled eosinophils coupled to single-photon emission computed tomography (SPECT) has been demonstrated to localise eosinophilic inflammation in the lungs of a patient with antineutrophil cytoplasmic antibody-positive vasculitis.	The use of injected autologous technetium-99m (Tc-99m)-labelled eosinophils coupled to single-photon emission computed tomography (SPECT) has been demonstrated to localise eosinophilic inflammation in the lungs of a patient with antineutrophil cytoplasmic antibody-positive vasculitis.			U		As he was initially too unwell to undergo bronchoscopy, a Tc-99m-eosinophil-single-photon emission computed tomography (SPECT/CT) scan was undertaken, as this novel technique has been demonstrated previously to localise biopsy-proven pulmonary eosinophilic inflammation.1	As he was initially too unwell to undergo bronchoscopy, a Tc-99m-eosinophil-single-photon emission computed tomography (SPECT/CT) scan was undertaken, as this novel technique has been demonstrated previously to localise biopsy-proven pulmonary eosinophilic inflammation.			null	This case demonstrates the ability of Tc-99m-eosinophil-SPECT/CT to confirm pulmonary eosinophilic inflammation in patients where acquisition of BALF or lung biopsy was contraindicated.
PMC4680133	Rescue of primary ubiquinone deficiency due to a novel COQ7 defect using 2,4-dihydroxybensoic acid.	Y	Y	Y	Y	We demonstrate that the coenzyme Q analogue 2,4-dihydroxybensoic acid (2,4DHB) was able to specifically bypass the COQ7 deficiency, increase cellular coenzyme Q levels and rescue the biochemical defect in patient fibroblasts.	We report the first patient with primary coenzyme Q deficiency due to a homozygous COQ7 mutation and a potentially beneficial treatment using 2,4DHB.			S		null	null			null	null
PMC4680168	Tinea genitalis: a new entity of sexually transmitted infection? Case series and review of the literature.	Y	Y	Y	Y	Patients with tinea in the genital region, which emerged after sex in South East Asia, underwent further assessment including microscopy, cultures and DNA analyses.	Patients with tinea in the genital region, which emerged after sex in South East Asia, underwent further assessment including microscopy, cultures and DNA analyses.			S	METHODS	We report on seven patients with tinea genitalis with probable sexual transmission presenting in early 2014.	We report on seven patients with tinea genitalis with probable sexual transmission presenting in early 2014.			We present seven cases with dermatophyte infection in the genital region after sexual intercourse in South East Asia 1–2 weeks earlier.	We present seven cases with dermatophyte infection in the genital region after sexual intercourse in South East Asia 1–2 weeks earlier.
PMC4704930	Provision of a Medicines Information Service to Consumers on Facebook: An Australian Case Study.	Y	Y	Y	Y	This study describes the provision of a medicines information service on Facebook to individual consumers.	This study describes the provision of a medicines information service on Facebook to individual consumers.			S	OBJECTIVE	Therefore, this study aimed to provide a detailed description and modus operandi of a public medicines information service provided to individual consumers through Facebook by a national not-for-profit Australian organization.	Therefore, this study aimed to provide a detailed description and modus operandi of a public medicines information service provided to individual consumers through Facebook by a national not-for-profit Australian organization.			This study described and discussed the provision of a not-for-profit medicines information public service to individual consumers on Facebook by NPS MedicineWise, an Australian organization focused on promoting quality use of medicines.	This study described and discussed the provision of a not-for-profit medicines information public service to individual consumers on Facebook by NPS MedicineWise, an Australian organization focused on promoting quality use of medicines.
PMC4717387	Extraneural hemangioblastoma of the kidney: the challenge for clinicopathological diagnosis.	Y	Y	Y	Y	Here, we describe five cases of RH, one discovered by CT in an accident and the other four detected during routine examinations.	Five cases of renal hemangioblastoma retrieved from the Department of Pathology, Fudan University Shanghai Cancer Center were studied and the literatures were reviewed.			U		In this study, we describe five renal hemangioblastomas (RHs), all of which had features very similar to those of other malignancies such as renal cell carcinoma (RCC).	In this study, we describe five renal hemangioblastomas (RHs), all of which had features very similar to those of other malignancies such as renal cell carcinoma (RCC).			null	This report describing two female and three male patients (median age 39.2 years; range 25–57 years) with RH adds to the total number of published case
PMC4718180	Spondylectomy for Giant Cell Tumor After Denosumab Therapy.	Y	Y	Y	Y	To report a case of the lumbar giant cell tumor (GCT) utilizing a new clinical treatment modality (denosumab therapy), which showed a massive tumor reduction combined with the L4 spondylectomy.	To report a case of the lumbar giant cell tumor (GCT) utilizing a new clinical treatment modality (denosumab therapy), which showed a massive tumor reduction combined with the L4 spondylectomy.			S	OBJECTIVE	Herein, the aim of the authors was to report to the best of their knowledge the first case of a patient with spinal GCT that was managed with combined fourth lumbar spondylectomy and denosumab therapy.	Herein, the aim of the authors was to report to the best of their knowledge the first case of a patient with spinal GCT that was managed with combined fourth lumbar spondylectomy and denosumab therapy.			null	null
PMC4723090	Comparative Cost-Effectiveness of Drugs in Early versus Late Stages of Cancer; Review of the Literature and a Case Study in Breast Cancer.	Y	Y	Y	Y	The aim of this study is to identify a possible trend in the cost-effectiveness for the early/adjuvant and late/metastatic stages of oncological drugs through review and case study.	Using a simplified Markov model, the cost-effectiveness in early and late stage of breast cancer was calculated and compared to the findings from the review.			S	BACKGROUND	All in all, the aim of the integrated study is to provide a possible trend in the cost-effectiveness for the early/adjuvant and late/metastatic phases of oncological drugs.	All in all, the aim of the integrated study is to provide a possible trend in the cost-effectiveness for the early/adjuvant and late/metastatic phases of oncological drugs.			null	Through review and case study, we found that the ICERs of drugs used in different stages of cancer, are higher (i.e. more unfavorable) in the metastatic phase than in the adjuvant phase or early vs. late stages.
PMC4736301	The Novel Transvestibule Approach for Endoscopic Thyroidectomy: A Case Series.	Y	Y	Y	Y	Six patients diagnosed with benign thyroid diseases were enrolled and underwent transvestibule endoscopic thyroidectomy in our hospital from October 2013 to September 2014.	Six patients diagnosed with benign thyroid diseases were enrolled and underwent transvestibule endoscopic thyroidectomy in our hospital from October 2013 to September 2014.			S	Methods	From October 2013, we have conducted 6 cases of transvestibule thyroidectomy successfully for patients diagnosed with benign thyroid tumors, as reported here.	From October 2013, we have conducted 6 cases of transvestibule thyroidectomy successfully for patients diagnosed with benign thyroid tumors, as reported here.			null	null
PMC4737333	Transanal minimally invasive surgery for total mesorectal excision (ETM) through transanal approach (TaETM) with robotic and Transanal Endoscopic Operations (TEO) combined access: step by step surgery.	Y	Y	Y	Y	To describe the association of robotic low anterior resection- TATA (Transanal Abdominal Transanal Resection), with transanal access using Transanal Endoscopic Operations - TEO in the treatment of lower rectal cancer.	To describe the association of robotic low anterior resection- TATA (Transanal Abdominal Transanal Resection), with transanal access using Transanal Endoscopic Operations - TEO in the treatment of lower rectal cancer.		The TATA performs robotic abdominal approach and the TEO performs the perineal approach, developing total mesorectal excision (TME) transanally (TaETM).	S	AIM	This article aims to describe the association of the abdominal robotic approach with transanal access using the TEO in the treatment of lower rectal cancer	This article aims to describe the association of the abdominal robotic approach with transanal access using the TEO in the treatment of lower rectal cancer			null	The transanally total mesorectum excision using the TEO associated with the robotic abdominal approach have shown to be a safe procedure with excellent oncologic result.
PMC4743224	Laparoscopic transthoracic liver resection.	Y	Y	Y	Y	Technical description for laparoscopic transthoracic access employed on hepatic wedge resection	Technical description for laparoscopic transthoracic access employed on hepatic wedge resection.			S	AIM	The aim of this article is to demonstrate de technical description for laparoscopic transthoracic access employed on hepatic wedge resection.	The aim of this article is to demonstrate de technical description for laparoscopic transthoracic access employed on hepatic wedge resection.			null	null
PMC4750111	Hourly oral sodium chloride for the rapid and predictable treatment of hyponatremia.	Y	Y	Y	Y	We conclude that hourly oral NaCl, in conjunction with careful monitoring of the serum sodium concentration, may provide an attractive alternative to i.v. 3% NaCl for selected patients with severe hyponatremia.	We conclude that hourly oral NaCl, in conjunction with careful monitoring of the serum sodium concentration, may provide an attractive alternative to IV 3% NaCl for selected patients with severe hyponatremia.			U		We report our results with hourly administration of oral sodium chloride tablets for the partial correction of severe acute hyponatremia in a 35-year-old woman, and propose that this approach may be appropriate for first-line therapy in selected patients with severe hyponatremia.	We report our results with hourly administration of oral sodium chloride tablets for the partial correction of severe acute hyponatremia in a 35-year-old woman, and propose that this approach may be appropriate for first-line therapy in selected patients with severe hyponatremia.			We conclude that hourly oral NaCl supplementation – in conjunction with careful monitoring of the serum sodium concentration – may provide safe and effective therapy in selected patients with severe hyponatremia, and that this approach affords potential advantages over existing regimens.	We conclude that hourly oral NaCl supplementation – in conjunction with careful monitoring of the serum sodium concentration – may provide safe and effective therapy in selected patients with severe hyponatremia, and that this approach affords potential advantages over existing regimens.
PMC4750188	Uniportal thoracoscopic lobectomy for intralobar pulmonary sequestration.	Y	Y	Y	Y	This is the first report to our knowledge demonstrating the safety and feasibility of the Uniportal approach for the resection of a relatively challenging intralobar sequestration.	This is the first report to our knowledge demonstrating the safety and feasibility of the Uniportal approach for the resection of a relatively challenging intralobar sequestration.			S	CONCLUSION	Herein, we reported the first case – to the best of our knowledge – in which lobectomy for an intralobar pulmonary sequestration was performed using a uniportal VATS approach.	Herein, we reported the first case – to the best of our knowledge – in which lobectomy for an intralobar pulmonary sequestration was performed using a uniportal VATS approach.			null	We believe that our case showcases the safety and feasibility of the Uniportal approach for sequestration surgery even in technically challenging situations.
PMC4752660	Fatal infantile mitochondrial encephalomyopathy, hypertrophic cardiomyopathy and optic atrophy associated with a homozygous OPA1 mutation.	Y	Y	Y	Y	To identify the causative genetic defect in two sisters presenting with lethal infantile encephalopathy, hypertrophic cardiomyopathy and optic atrophy.	We have established, for the first time, a causal link between a pathogenic homozygous OPA1 mutation and human disease.			S	OBJECTIVE	null	null			null	null
PMC4754930	Clandestine abortion causing uterine perforation and bowel infarction in a rural area: a case report and brief review.	Y	Y	Y	Y	We discuss the case of a 21 year old female who presented in septic shock after she underwent an unsafe abortion of an 11 weeks pregnancy with uterine wall perforation and bowel injury that required resection.	We discuss the case of a 21 year old female who presented in septic shock after she underwent an unsafe abortion of an 11 weeks pregnancy with uterine wall perforation and bowel injury that required resection.			S	CASE PRESENTATION	null	null			null	null
PMC4760378	Milia En Plaque as a Distinct Follicular Hamartoma With Cystic Trichoepitheliomatous Features.	Y	Y	Y	Y	From these findings, the authors conclude that MEP is a distinct follicular hamartoma with cystic trichoepitheliomatous features.	From these findings, the authors conclude that MEP is a distinct follicular hamartoma with cystic trichoepitheliomatous features.			U		null	null			null	null
PMC4761594	Compartment Syndrome Following Arthroscopic Removal of a Bullet in the Knee Joint after a Low-Velocity Gunshot Injury.	Y	Y	Y	Y	Although the arthroscopic removal of intra-articular bullets following gunshot injuries seems to have low morbidity rates, it should always be considered that the articular capsule may have been ruptured and the fluids used during the operation may leak into surrounding tissues and result in compartment syndrome.	Although the arthroscopic removal of intra-articular bullets following gunshot injuries seems to have low morbidity rates, it should always be considered that the articular capsule may have been ruptured and the fluids used during the operation may leak into surrounding tissues and result in compartment syndrome.			U		We would like to report a case of leg compartment syndrome, after arthroscopic removal of a bullet in the knee joint with a noncomminuted medial femoral condyle fracture and intact neurovascular structures.	We would like to report a case of leg compartment syndrome, after arthroscopic removal of a bullet in the knee joint with a noncomminuted medial femoral condyle fracture and intact neurovascular structures.			Although, the arthroscopic removal of intra-articular bullets in gunshot injuries seems to have low morbidity rates, there is always the possibility that the articular capsule may rupture causing the fluids used during the operation to leak into surrounding tissues resulting in compartment syndrome.	Although arthroscopic removal seemed to be less morbid than an open surgical approach, we encountered compartment syndrome of the leg immediately after the tourniquet release.				Although, the arthroscopic removal of intra-articular bullets in gunshot injuries seems to have low morbidity rates, there is always the possibility that the articular capsule may rupture causing the fluids used during the operation to leak into surrounding tissues resulting in compartment syndrome.
PMC4791670	Robot-assisted "Santosh-Post Graduate Institute tubularized flap pyelovesicostomy" in a solitary functioning kidney with giant hydronephrosis: A minimally invasive salvage procedure.	Y	Y	Y	Y	We describe a case of a solitary functioning kidney with giant hydronephrosis secondary to ureteropelvic junction obstruction in a young girl who underwent successful robot-assisted tubularized flap pyelovesicostomy.	We describe a case of a solitary functioning kidney with giant hydronephrosis secondary to ureteropelvic junction obstruction in a young girl who underwent successful robot-assisted tubularized flap pyelovesicostomy.			U		We describe a case of giant hydronephrosis in a solitary functioning kidney managed by robot-assisted tubularized flap pyelovesicostomy along with a brief review of the literature.	We describe a case of giant hydronephrosis in a solitary functioning kidney managed by robot-assisted tubularized flap pyelovesicostomy along with a brief review of the literature.			null	Robot-assisted tubularized flap pyelovesicostomy is a safe and effective reconstructive technique in salvaging renal units having giant hydronephrosis with redundant extrarenal pelvis.
PMC4791924	A literature review and case report of hand, foot and mouth disease in an immunocompetent adult.	Y	Y	Y	Y	To report an uncommon case of hand, foot and mouth disease, (HFMD) in an immunocompetent adult; a highly infectious disease, characterized by the appearance of vesicles on the mouth, hands and feet, associated with coxsackieviruses and enteroviruses; including a literature review.	To report an uncommon case of hand, foot and mouth disease, (HFMD) in an immunocompetent adult; a highly infectious disease, characterized by the appearance of vesicles on the mouth, hands and feet, associated with coxsackieviruses and enteroviruses; including a literature review.			S	BACKGROUND	The aim of this article is to present a case of HFMD in an immunocompetent adult, alongside a literature review.	The aim of this article is to present a case of HFMD in an immunocompetent adult, alongside a literature review.			null	null
PMC4816591	3D virtual planning in orthognathic surgery and CAD/CAM surgical splints generation in one patient with craniofacial microsomia: a case report.	Y	Y	Y	Y	In this case report, the feasibility and precision of tridimensional (3D) virtual planning in one patient with craniofacial microsomia is tested using Nemoceph 3D-OS software (Software Nemotec SL, Madrid, Spain) to predict postoperative outcomes on hard tissue and produce CAD/CAM (Computer Aided Design/Computer Aided Manufacturing) surgical splints.	In this case report, the feasibility and precision of tridimensional (3D) virtual planning in one patient with craniofacial microsomia is tested using Nemoceph 3D-OS software (Software Nemotec SL, Madrid, Spain) to predict postoperative outcomes on hard tissue and produce CAD/CAM (Computer Aided Design/Computer Aided Manufacturing) surgical splints.			S		In this case report, the feasibility and precision of 3D virtual planning in one patient with craniofacial microsomia is tested using Nemoceph 3D-OS software (Software Nemotec SL, Madrid, Spain) to predict postoperative outcomes on hard tissue and produce CAD/CAM surgical splints.	In this case report, the feasibility and precision of 3D virtual planning in one patient with craniofacial microsomia is tested using Nemoceph 3D-OS software (Software Nemotec SL, Madrid, Spain) to predict postoperative outcomes on hard tissue and produce CAD/CAM surgical splints.			null	The reported case confirms the clinical feasibility of a computer-assisted orthognathic surgical protocol incorporating virtual planning and its transfer to the operating room using CAD/CAM fabricated surgical splints.
PMC4820662	Sacral fatigue fractures in children with sacral spina bifida occulta.	Y	Y	Y	Y	In this report, we present two cases of 9-year-old children with spina bifida occulta (SBO) of the sacrum, who were diagnosed with sacral fatigue fractures.	In this report, we present two cases of 9-year-old children with spina bifida occulta (SBO) of the sacrum, who were diagnosed with sacral fatigue fractures.		This is the first literature reporting cases with sacral stress fractures who had SBO at the same level of fracture.	U		Here, we present two cases of 9-year-old children diagnosed with sacral fatigue fractures.	null			We have presented two cases of sacral fatigue fractures in 9-year-old patients with SBO at each affected level.	We have presented two cases of sacral fatigue fractures in 9-year-old patients with SBO at each affected level.
PMC4823337	Treatment of periprosthetic acetabular fractures after previous hemi- or total hip arthroplasty: Introduction of a new implant.	Y	Y	Y	A	Treatment of displaced periprosthetic acetabular fractures in elderly patients. The goal is to stabilize an acetabular fracture independent of the fracture pattern, by inserting the custom-made roof-reinforcement plate and starting early postoperative full weight-bearing mobilization.	Treatment of displaced periprosthetic acetabular fractures in elderly patients. The goal is to stabilize an acetabular fracture independent of the fracture pattern, by inserting the custom-made roof-reinforcement plate and starting early postoperative full weight-bearing mobilization.			S	OBJECTIVE	The purpose of this article is to provide a description of the novel implant and describe the surgical technique.	For this purpose, a custom-built roof-reinforcement plate was designed in an attempt to provide sufficiently stable fixation at the intact iliac bone, in order to allow for early postoperative full weight-bearing in periprosthetic acetabular fractures			In summary, this report demonstrates that this custom-built roof-reinforcement plate is a beneficial addition to the treatment spectrum for elderly patients with previous hip replacement, especially for patients with periprosthetic acetabular discontinuity after THA and HA.	In summary, this report demonstrates that this custom-built roof-reinforcement plate is a beneficial addition to the treatment spectrum for elderly patients with previous hip replacement, especially for patients with periprosthetic acetabular discontinuity after THA and HA.
PMC4827203	Spontaneous fracture and migration of catheter of a totally implantable venous access port via internal jugular vein--a case report.	Y	Y	Y	Y	A 50-year-old woman indentified with a spontaneous fracture and migration of catheter of a TIVAP via right internal jugular vein after adjuvant chemotherapy for ovary cancer.	A 50-year-old woman indentified with a spontaneous fracture and migration of catheter of a TIVAP via right internal jugular vein after adjuvant chemotherapy for ovary cancer.			S	CASE PRESENTATION	So, we report a case indentified with a spontaneous fracture and migration of catheter of a TIVAP via right IJV after adjuvant chemotherapy for ovary cancer and successfully retrieved by percutaneous endovascular approach.	So, we report a case indentified with a spontaneous fracture and migration of catheter of a TIVAP via right IJV after adjuvant chemotherapy for ovary cancer and successfully retrieved by percutaneous endovascular approach.			null	null
PMC4839794	Successful Outflow Reconstruction to Salvage Traumatic Hepatic Vein-Caval Avulsion of a Normothermic Machine Ex-Situ Perfused Liver Graft: Case Report and Management of Organ Pool Challenges.	Y	Y	Y	Y	59-year-old woman with cirrhosis due to primary sclerosing cholangitis was offered an ex-situ machine perfused graft with unnoticed severe injury of the suprahepatic vasculature due to road traffic accident.	A 59-year-old woman with cirrhosis due to primary sclerosing cholangitis was offered an ex-situ machine perfused graft with unnoticed severe injury of the suprahepatic vasculature due to road traffic accident.			U		In the following report, we describe a case where ex-situ machine perfusion and complex vascular reconstruction techniques were successfully employed and managed the transplantation of a significantly injured, and otherwise unusable, graft.	In the following report, we describe a case where ex-situ machine perfusion and complex vascular reconstruction techniques were successfully employed and managed the transplantation of a significantly injured, and otherwise unusable, graft.			null	null
PMC4841094	Understanding fragile X syndrome from a mother's perspective: Challenges and resilience.	N	N	Y	Y	The purpose of this study is to communicate findings from a case study on a South African mother with three children diagnosed with full mutation fragile X syndrome (FXS).	The purpose of this study is to communicate findings from a case study on a South African mother with three children diagnosed with full mutation fragile X syndrome (FXS).			U		This study aims to add knowledge and create awareness on everyday experiences of a parent living with children diagnosed with FXS, in South Africa.	More specifically, this research has two objectives: To understand and identify specific challenges of a mother, who is an unaffected carrier, raising children diagnosed with FXS; To gain further insight into the specific resilience processes she acquired.			null	This study contributed to literature as it specifically concentrated on a mother of three children diagnosed with FXS.
PMC4847350	Downstream effects of plectin mutations in epidermolysis bullosa simplex with muscular dystrophy.	Y	Y	Y	Y	n the present study we analyzed the downstream effects of PLEC mutations on plectin protein expression and localization, the structure of the extrasarcomeric desmin cytoskeleton, protein aggregate formation and mitochondrial distribution in skeletal muscle tissue from three EBS-MD patients.	In the present study we analyzed the downstream effects of PLEC mutations on plectin protein expression and localization, the structure of the extrasarcomeric desmin cytoskeleton, protein aggregate formation and mitochondrial distribution in skeletal muscle tissue from three EBS-MD patients.			U		Here we report the clinical, genetic, myopathological, and biochemical findings in a not previously reported German EBS-MD patient with additional features of cardiomyopathy and malignant arrhythmias. Furthermore, we analyse the downstream effects of his novel disease-causing compound heterozygous PLEC mutations and two other homozygous PLEC mutations on i) plectin protein expression, ii) the str…	Here we report the clinical, genetic, myopathological, and biochemical findings in a not previously reported German EBS-MD patient with additional features of cardiomyopathy and malignant arrhythmias. Furthermore, we analyse the downstream effects of his novel disease-causing compound heterozygous PLEC mutations and two other homozygous PLEC mutations on i) plectin protein expression, ii) the str…			null	null
PMC4848842	Failed pneumoperitoneum for laparoscopic surgery following autologous Deep Inferior Epigastric Perforator (DIEP) flap breast reconstruction: a case report.	Y	Y	Y	Y	Pneumoperitoneum for laparoscopic surgery subsequent to autologous DIEP flap-based breast reconstruction may prove difficult as a result of loss of abdominal wall compliance.	Pneumoperitoneum for laparoscopic surgery subsequent to autologous DIEP flap-based breast reconstruction may prove difficult as a result of loss of abdominal wall compliance			S	Conclusion	We are presenting the first reported case of failed pneumoperitoneum for laparoscopy in a patient who had undergone previous DIEP flap-based breast reconstruction.	We are presenting the first reported case of failed pneumoperitoneum for laparoscopy in a patient who had undergone previous DIEP flap-based breast reconstruction.			null	Pneumoperitoneum for laparoscopic surgery following autologous deep inferior epigastric (DIEP) perforator flap breast reconstruction may prove difficult as a result of loss of abdominal wall compliance.
PMC4852025	Pseudo Class III malocclusion.	Y	Y	Y	A	This case report represents a none traditional treatment modality to treat deep anterior crossbite in an adult pseudo class III malocclusion complicated by severely retruded, supraerupted upper and lower incisors.	This case report represents a none traditional treatment modality to treat deep anterior crossbite in an adult pseudo class III malocclusion complicated by severely retruded, supraerupted upper and lower incisors.			U		The presented study offers a way to deal with pseudo Class III malocclusion complicated by reverse deep bite with retruded supraerupted both upper and lower incisors.	The aim of this study is to introduce a simple appliance that can treat a pseudo Class III malocclusion in an adult patient complicated by a reverse deep bite with retruded supraerupted of both upper and lower incisors.			In conclusion, deep anterior crossbite of pseudo Class-III malocclusion was successfully treated using none traditional treatment modality (removable appliance with inverted labial bow and helical Z-bow spring) followed by fixed appliance therapy.	In conclusion, deep anterior crossbite of pseudo Class-III malocclusion was successfully treated using none traditional treatment modality (removable appliance with inverted labial bow and helical Z-bow spring) followed by fixed appliance therapy.
[truncated: 86 more rows]
