# Supplementary material for: A manual corpus of annotated main findings of clinical case reports
Source: Database (Oxford). 2019 Jan 17;2019:bay143. doi: 10.1093/database/bay143 (PMC6335863; doi:10.1093/database/bay143)
Supplement: Supplementary Data [file bay143_supp.zip › Supplemental File 3 negative sentences 120318.xls]

## Sheet: Sheet 1
ID	Abstract main finding sentence(s)	negative sentence
PMC1262740	We report accidental injection of bovine vaccine into the base of the little finger.	Amputation of the digit was required despite repeated surgical debridement and decompression.
PMC1266383	We present a case of high RVF repaired by laparoscopy.	56-year-old female who had a high RVF following laparoscopic assisted vaginal hysterectomy was successfully operated laparoscopically.
PMC128809	We present a case to illustrate controversies in percutaneous drainage of infected, perinephric haematoma in a tetraplegic patient, who had implantation of baclofen pump in anterior abdominal wall on the same side as perinephric haematoma.	A 56-year-old male with C-4 tetraplegia had undergone implantation of programmable pump in the anterior abdominal wall for intrathecal infusion of baclofen to control spasticity.
PMC128810	We present an adult patient who had severe bleeding during percutaneous nephrolithotomy due to parenchymal injury caused by a ruptured renal sheath.	The operation was terminated and measures were taken to control bleeding.
PMC1459932	This is the first reported case of hut lung associated with charcoal production.	This case highlights that histopathologic abnormalities of the lung parenchyma may be present in patients with only mild symptoms and that clinical progression is likely a function of both the duration and intensity of exposure.
PMC1564031	In the present study we aimed to delineate brain regions essential for language performance in aphasia using functional magnetic resonance imaging and acquisition in a temporal sparse sampling procedure, which allows monitoring of overt verbal responses during scanning.	The relationship between functional recovery after brain injury and concomitant neuroplastic changes is emphasized in recent research.
PMC1566510	We present a case of progressive interstitial fibrosis in a retired shipyard worker who was exposed to asbestos during the postwar era of the late 1940s and 1950s, when asbestos exposures in the workplace were not regulated.	Forty years later, at 63 years of age, the patient presented with restrictive lung disease.
PMC1602199	The dilemma of how to treat penetrating wound injuries to the neck, which involve a combination of a common carotid artery rupture and a cervical spinal fracture, is presented in this case report.
PMC1839090	Endoscopically assisted resection of osteochondroma of the scapula provides a feasible technique to treat snapping scapula syndrome and obtain early functional recovery with a short hospital stay and cosmetic advantage.	Immediately after the operation pain relief was obtained, and the "clunking" disappeared.
PMC1976315	We describe a modified access technique for the proximal (open) part of single stage hybrid exclusion of aneurysm of the aortic arch.	3 patients had a bifurcated Dacron graft for the innominate and left subclavian arteries and an additional end-to-side anastomosis of the left common carotid artery on the limb to the left subclavian artery.
PMC2195580	In this study, we describe the presence of two different types of H(+) currents in human eosinophils.	The "classical" H(+) current had properties similar to previously described H(+) conductances and was present in CGD cells.
PMC2253650	Given the complexity of HDGC, not only with regard to the management of the DGC risk, but also with regard to the risk for other related cancers, such as LBC, a multi-disciplinary approach is needed for the management of individuals with known CDH1 mutations.	As in most hereditary cancer syndromes, multiple organ sites may be commonly affected by cancer, in HDGC, lobular carcinoma of the breast (LBC) and possibly other organ sites have been shown to be associated with the familial cancer syndrome.
PMC2292418	We conclude that methotrexate can be effective and a therapeutical option in patients with IHCP who are resistant to corticotherapy or present major side-effects of chronic corticosteroids use.	Oral methotrexate was introduced (12.5 mg weekly) and total remission was observed after 6 weeks, both clinically and after neuro-imaging.
PMC2367395	Microsurgical TVS by a supraorbital craniotomy is a viable alternative to endoscopic TVS in selected cases.	In both cases, microsurgical TVS was successful and the patients became shunt free.
PMC2459180	Intra-abdominal pectus bar migration is a rare clinical entity, and safe removal can be facilitated by the use of the VATS technique.	Subsequent imaging with computed tomography was unclear in determining whether the bar was supra or infra-diaphragmatic due to the tissue distortion subsequent to initial surgery.
PMC2488149	We describe a case of a toddler with an incessant, poorly tolerated idiopathic VT (190 bpm) refractory to medical therapy, which was successfully ablated in the left ventricle at the infero-posterior part of the MA.	Mitral annulus-ventricular tachycardia, a rare form of idiopathic left VT, can safely and successfully be ablated in very young children.
PMC2515550	Myositis of the gluteal region caused by group A streptococci 1 year after a sacrospinous ligament fixation was recognised as a serious complication of this procedure.	Most likely, the infection was spread to the gluteal region through a port d'entree caused by vaginal atrophy, via the non-resorbable sutures.
PMC2569191	An unusual primary adenomatoid tumour arising in the normal liver is described.	Histological examination revealed cystic or angiomatoid spaces of various sizes lined by cuboidal, low-columnar, or flattened epithelioid cells with vacuolated cytoplasm and round to oval nuclei.
PMC2576163	Persistent left superior vena cava is rare but important congenital vascular anomaly.	The diagnosis should be confirmed by saline contrast echocardiography.
PMC2642879	This is the first report of a human brain tumor complicating neural stem cell therapy.	Further work is urgently needed to assess the safety of these therapies.
PMC2643050	We describe a severe form of congenital myasthenic syndrome (CMS) associated with congenital nephrosis and ocular malformations caused by two truncating mutations in the gene encoding the laminin beta2 subunit (LAMB2).	Mutational analysis in the affected patient, who has a history of a serious untoward reaction to treatment with acetylcholinesterase inhibition, revealed two frame-shifting heteroallelic mutations, a maternally inherited 1478delG and a paternally inherited 4804delC.
PMC2651434	We report a case of an upper thoracic compression fracture that was treated with computed tomography (CT)-guided PVP.	There are few reports that have described on the usefulness of PVP in the treatment of a high thoracic compression fracture.
PMC2687444	We report a case of aortoesophageal fistula (AEF) caused by a fish bone that had a successful outcome.	Unfortunately the stent became infected and definitive open surgical repair involved removing the stent, replacing the aorta with a homograft and coverage with a left trapezius flap while under deep hypothermic arrest.
PMC2689935	In 2007, the first confirmed case of Cryptococcus gattii was reported in the state of North Carolina, USA.	Closely related isolates that differ at only one or a few noncoding markers are present in the Australian environment.
PMC2715465	We describe an infant with pulmonary atresia with intact ventricular septum (PAIVS) and severe left ventricular outflow tract (LVOT) obstruction secondary to a suprasystemic right ventricle causing leftward displacement of the interventricular septum.	During transannular patch and central shunt placement, the communication between the pulmonary artery and the right ventricle was enlarged to ensure adequate decompression.
PMC2718202	We present a case in which an arterial rupture occurring during embolization of an arteriovenous malformation of the left occipital lobe with a flow-directed microcatheter, was successfully sealed with a small amount of glue.	The catheter was not removed and the perforation site was successfully sealed with a small amount of glue injected through the same catheter.
PMC2729415	In this letter, we describe the first successful management of status post-gastric-bypass hyperinsulinemic hypoglycemia with diazoxide.	Roux-en-Y gastric bypass (RYGBP) is the most commonly performed type of bariatric surgery, which is used in the treatment of obesity and type 2 diabetes.
PMC2730620	We experienced 4 patients with seminal vesicle cysts and ipsilateral renal agenesis.	The mean age was 45.8 years.
PMC2734251	Aspergillus mastoidits and skull-base osteomyelitis are extremely rare, even in immunocompromised patients.	Aspergillus mastoiditis and skull-base osteomyelitis are extremely rare, even in immunocompromised patients.
PMC2754377	We provide a novel molecular explanation for a child with two opposing mutations causing severe FGD.	The tyrosine residue at position 129 in the second intracellular loop is critical in MC2R folding and/or trafficking to the cell surface.
PMC2755101	This photo essay is aimed at showing slit-lamp photographic views and its ultrasound biomicroscopy (UBM) corollaries of angle deposits in pseudoexfoliation syndrome cases and contributes visual arguments to the hypotheses and explanations of the genesis of ocular hypertension.
PMC2759019	A review of the nerve supply of the abdominal wall is illustrated with a rare case of a patient presenting with paresis of the internal oblique muscle due to a trocar lesion of the right iliohypogastric nerve after laparoscopic appendectomy.	We intend to discuss causes of abdominal wall paresis as well as relevant anatomy.
PMC2762526	We also consider PRS closely related to regression, which is why we introduce a new concept: “the refusal–withdrawal–regression spectrum”.	We therefore propose an incorporation of PRS into the DSM and ICD classifications.
PMC2771852	Autopsy disclosed severe atrophy of the mesencephalon, brainstem, medulla oblongata and cerebellum. Gallyas-Braak, alpha-synuclein and ubiquitin-positive inclusions in the cytoplasm of glial cells were evident, despite the severe ischaemic damage due to respiratory arrest and subsequent respiratory support for 4 months.	The bereaved family, who had suspected malpractice, was satisfied with the explanation based on the investigation performed by eight expert doctors, one expert nurse, two coordinator nurses and two lawyers in the model project promoted by the Japanese government.
PMC2772953	We herewith document a case of a pelvic ABC metastatic to the lung, liver, and kidneys.	Diagnosis was confirmed by the presence of a break in the USP6 gene, which is pathognomonic for ABC, in a pulmonary metastasis of our patient.
PMC2773034	We describe the clinical features and MR-imaging findings of spontaneous spinal subarachnoid hemorrhage located in the lumbar spine associated with subdural hematoma at a higher, thoracic level in a 66-year-old man without neurological deficit.	The sequential MR-imaging changes of hemorrhage at various stages in its evolution are portrayed.
PMC2788135	We present a very rare case of an anterior mediastinal liposarcoma of the pleomorphic subtype in a 17-year-old girl, along with radiological and pathological correlation.	It most often occurs in the extremities or in the retroperitoneum.
PMC2788137	Here, we report the case of an 18-year-old woman, with classic clinical features of AOA2, who was found to harbor a mutation within senataxin intron 16.	RNA processing mutations expand the growing complexity of pathogenic senataxin mutations.
PMC2807600	We present a series of eight collision sellar lesions indentified among 548 transsphenoidally resected pituitary adenomas in two Neurosurgical Departments.	Although rare, quite a great variety of lesions have been indentified coexisting with pituitary adenomas.
PMC2808512	In this report, we describe the clinical, histopathological and pathological prion protein (PrP(Sc)) characteristics of two Dutch patients carrying novel adjacent stop codon mutations in the C-terminal part of PRNP, resulting in either case in hereditary prion protein amyloidoses, but with strikingly different clinicopathological phenotypes.	The patient with the shortest disease duration (27 months) carried a Y226X mutation and showed PrP-CAA without any neurofibrillary lesions, whereas the patient with the longest disease duration (72 months) had a Q227X mutation and showed an unusual Gerstmann-Sträussler-Scheinker disease phenotype with numerous cerebral multicentric amyloid plaques and severe neurofibrillary lesions without PrP-CA…
PMC2821504	Orthostatic fluid shifts at the level of the calf in AF are not augmented during the course of the day despite marked hypotension.	However, a small increase of pooling may be expected when the patient first gets out of bed in the morning probably due to the absence of oedema.
PMC2825652	Treatment with glycine, an NMDAR coagonist, over 5 years led to robust reduction of OCD/BDD signs and symptoms except for partial relapses during treatment cessation.	At age 22, another severe exacerbation followed antibiotic treatment for H. pylori.
PMC2828558	Ultrastructural study of skin biopsies in two cases of Gaucher disease (GD) patients (types II and III) revealed hitherto unknown alteration of the blood capillary endothelial cells (ECs) featured by hypertrophy and numerous subplasmalemmal microvesicles underneath both the apical and basal membranes.	Similar, though less frequently expressed, changes were manifested at the basal membrane by numerous cytoplasmic projections into the subendothelial space.
PMC2848922	We report the first case of isolated femur metastasis in a locally advanced cervical cancer (LACC) patients.	After surgical excision of metastasis, she refused palliative chemotherapy, and radiotherapy, and died 3 months later because of progression of the disease.
PMC2854355	We describe the first distinctive clinical genotype-phenotype correlation within NaCh: a strictly isolated eyelid closure myotonia associated with the L250P mutation in SCN4A.	Sodium channelopathies (NaCh), as part of the non-dystrophic myotonic syndromes (NDMs), reflect a heterogeneous group of clinical phenotypes accompanied by a generalized myotonia.
PMC2859224	These data are discussed together with the existing literature and may help shed new light on the natural course of testicular torsion and its treatment.	There is no place for a more fatalistic "wait-and-see" approach.
PMC2872723	A 3.5-year-old intact female miniature poodle (weighing 2.7 kg) was referred to the Veterinary Teaching Hospital at Kangwon National University, because of inadvertent aortic embolization, by an occlusion coil used for the closure of patent ductus arteriosus (PDA).	The coil was found at the site of the branching renal arteries in the abdominal aorta.
PMC2880968	We herein present the case of a 36-year-old Caucasian man with known Marfan syndrome and acute type A aortic dissection, who had direct right axillary artery cannulation for surgery of the ascending aorta. Postoperatively, the patient developed an axillary perigraft seroma.	Right axillary artery cannulation confers significant advantages, because it provides antegrade arterial perfusion during cardiopulmonary bypass, and allows continuous antegrade cerebral perfusion during hypothermic circulatory arrest, thereby minimizing global cerebral ischemia.
PMC2899623	Here, we present a case of symptomatic transdural cauda equina herniation and incarceration into a pseudomeningocele, 3 months after extirpation of a lumbar Schwannoma.	The dura defect was closed and the patient recovered completely.
PMC2907041	We report a 55-year-old man with unusually dense, unilateral central posterior capsule pigmentation associated with the characteristic clinical features of pigment dispersion syndrome, including a Krukenberg's spindle and dense trabecular pigmentation in both eyes.	A history of an old blunt ocular trauma probably caused separation of the anterior hyaloid from the back of the lens, thereby creating an avenue by which pigment could reach the potential space of Berger's from the posterior chamber.
PMC2908448	We present the unusual case of an immunocompetent 6-year-old child residing in an urban area with primary oral tuberculosis due to Mycobacterium bovis, which was confirmed by the application of a molecular genetic approach.	M. bovis belongs to Mycobacterium tuberculosis complex which comprises species with close genetic relationship, and for this reason, the use of new molecular techniques is a useful tool for the differentiation at species level of the closely related members of this complex.
PMC2910894	This interobserver variation has an effect on both the typing and grading of glial tumors.	Although trials with central pathology review prior to inclusion will result in a more homogeneous patient population, the interpretation and external validity of such trials are still affected by this, and the question whether results of such trials can be generalized to patients diagnosed and treated elsewhere remains to be answered.
PMC2917618	This report represents the first published case of an intraosseous foreign body granuloma in the humeral head after arthroscopic rotator cuff tear fixation with a poly-L: -lactide (PLLA) suture anchor.	The VAS was 2, SST was 10 and ASES was 88.
PMC2922722	Gastroblastoma is a rare gastric epitheliomesenchymal biphasic tumour composed of spindle and epithelial cells, reported by Miettinen et al in a series of three cases in 2009.	Ultrastructually, desmosomes and microvilli were found supporting a truly epithelial lesion.
PMC2931644	The results of this report suggest that SNM may be effective in patients with neuropathic pelvic pain.	After failure of conservative treatment, she was offered SNM as a treatment for her voiding symptoms.
PMC2944962	We aimed to efficiently identify pathogenic mutations via homozygosity mapping in a population in which the genetics of LGMD2 has not been well characterized.	Thirteen consanguineous families containing a proband with LGMD2 were recruited from Saudi Arabia, and for 11 of these families, selected individuals were genotyped at 10,204 single nucleotide polymorphisms.
PMC2948131	In this paper, we describe two adolescent sports players with symptomatic lumbar laminolysis.	It was first described by Brocher, and later Wick et al.
PMC2957323	Here, we used sequencing-by-ligation to sequence the genome of an 11-month-old breast-fed girl with xanthomas and very high plasma cholesterol levels (1023 mg/dl).	The 699 novel nonsynonymous substitutions were distributed among 604 genes, 23 of which were single-copy genes that each contained 2 nonsynonymous substitutions consistent with an autosomal recessive model.
PMC2980627	Sclerosing nodular transformation of the spleen shows increased tracer accumulation on positron emission tomography, and a central scar-like appearance with an enhancing capsule and radiating septae on CT and MR studies that reflects the gross and histopathological features of the lesion may be visible.	An understanding of this pathological finding may allow prospective recognition of the sclerosing nodular transformation of the spleen on cross sectional imaging studies.
PMC2988214	In this case, a novel surgical treatment of an OSCC in the vicinity of endosseous implants is reported.	The incidence of oral squamous cell carcinomas (OSCC) arising around dental implants will increase because of the rising popularity of dental implants.
PMC2991233	We conclude that a detailed analysis of morphology combined with GNAQ mutational analysis can aid in the differential diagnosis of melanotic schwannoma with leptomeningeal melanocytic lesions.	The remaining cases were reclassified as conventional schwannoma (n = 9), melanocytoma (n = 4), blue nevus (n = 1) and lesions that could not be classified with certainty as melanotic schwannoma or melanocytoma (n = 2).
PMC3003788	We present a video of laparoscopic subphrenic mass resection using monopolar coagulation during which ventricular fibrillation occurred and from which the patient was successfully resuscitated.	Monopolar is usually a safe and effective electrosurgical unit used in laparoscopic general surgery.
PMC3014466	We describe a case of traumatic pseudoaneurysm of the brachial artery presenting as a soft tissue mass in a patient who was treated for an osteochondroma 3 years earlier.	Pseuodaneurysms are an extremely rare complication of osteochondromas.
PMC3015193	The implications of uterine anomalies are not an argument in the discussion whether to use misoprostol for termination of pregnancy in developing countries with scarce diagnostics tools.	However, the very low incidence of class 2 anomalies in pregnant women results in a calculated risk of uterine rupture in medical termination of pregnancy on the basis of this anomaly of 1 in 300,000 pregnancies.
PMC3015220	Successful resection was made possible by use of combined open and thoracoscopic modalities.	A lung carcinoma with tumor involving more than one lobe or in close proximity to the mainstem bronchus often requires pneumonectomy for surgical cure.
PMC3015264	This report describes a total laparoscopic transhiatal esophagectomy in a 55 year old female with Barrett's esophagus and high grade dysplasia.	However, most reports have employed thoracoscopic or laparoscopic techniques to perform esophagectomy in addition to an "access" incision which often approaches a standard laparotomy or thoracotomy.
PMC3015617	We present one case of retained CBD stone after 2 failed endoscopic sphincterotomies and balloon/basket extraction treated by electrohydraulic lithotripsy (EHL).	Eighty-five percent of common bile duct (CBD) stones can be removed by endoscopic sphincterotomy with basket or balloon extraction, or both.
PMC3015628	We describe herein the first reported successful laparoscopic cholecystectomy in a patient with a paracorporeal biventricular assist device.	Evaluation and management of abdominal pathology in patients with ventricular assist devices is likely to become increasingly important as the utilization of these devices expands.
PMC3015639	We report a case of laparoscopic unroofing of a 15-cm ruptured hepatic cyst, which had recurred after previous percutaneous alcohol instillation therapy.	Laparoscopic surgery is a well-established treatment modality for giant hepatic cyst in the elective setting.
PMC3015653	Heated, humidified CO2 gas insufflation does not reduce pain sufficiently to permit satisfactory performance of laparoscopy with local anesthesia, especially when full volume insufflation is required.	Cold, dry helium gas produces no pain.
PMC3015703	To the best of our knowledge this is the first report of bile causing an acute scrotum following laparoscopic surgery.	We report our experience with a patient that developed an acute right hemiscrotum immediately after undergoing an uncomplicated laparoscopic cholecystectomy for gallbladder dyskinesia.
PMC3015705	Herein, we describe a case of laparoscopic wedge resection of gastric leiomyoma.	Gastric leiomyoma is a rare gastric neoplasia.
PMC3015714	We report the management of symptomatic stones in a pelvic ectopic kidney lying anterior to the L5 vertebra and sacrum by transmesocolic laparoscopic pyelolithotomy in an 11-year-old child.	Risk of injury to surrounding abdominal viscera and vasculature makes open surgery as well as percutaneous nephrostolithotomy in an ectopic kidney a challenging procedure.
PMC3015794	This report demonstrates the case of a patient with intestinal obstruction caused by phytobezoar (mango seed) who was treated laparoscopically.	During the laparoscopy, a hard mass 5 cm proximal to the ileocaecal junction was palpable with graspers.
PMC3015876	In this report we describe a patient treated with transanal endoscopic drainage of postoperative abdominopelvic sepsis.	The knowledge accumulating in NOTES is the result of animal experimentation and ongoing early clinical experience in humans.
PMC3015896	We report the first case of septic pelvic thrombophlebitis following laparoscopic hysterectomy in a 51-year-old woman who developed fever on postoperative day 4.	The patient's temperature spikes were unresponsive to medical management.
PMC3015908	We present a patient with a preoperative histology proved diagnosis of isolated duodenal tubulovillous adenomatous polyp with high-grade dysplasia for whom we performed laparoscopic antrectomy.	Adenoma is the most common cause of duodenal polyps, while hamartomas are very rare.
PMC3015939	Ours is the second report to describe the preoperative diagnosis and totally laparoscopic repair of a right PDH.	The resultant jejunal mesenteric defect posterior to the superior mesenteric vessels allows decompressed jejunum to herniate retroperitoneally.
PMC3015980	Robotic-assisted laparoscopic reconstructive techniques are feasible and efficacious in the management of adult ureteral anomalies.	A 55-year-old male presented with progressive lower urinary tract symptoms and renal colic.
PMC3016164	In conclusion, AAT deficiency is a rare genetic disorder that can lead to a serious bleeding disorder in the neonatal period if not recognised on time.	We report the case of a female neonate born at 40 weeks of gestation who presented with vitamin K deficiency-related intracranial bleeding and cholestasis of which she died at 28 days of age.
PMC3019046	We report the case of a female patient, of 61 years old, with pancreatic insulinoma localized in the junction between the head and the istm of the pancreas, of 1,4 cm in size, which induced hypoglycemia due to endogenous insulin hypersecretion. The tumor was removed by laparoscopic enucleation in March 2009.	In the postoperative period, the blood glucose level came back to normal.
PMC3021314	Laparoscopic radical nephrectomy for a pelvic ectopic kidney appears to be safe and efficacious.	Preoperative imaging to delineate anomalous vascular anatomy is mandatory, and ureteral catheter placement is helpful for intraoperative identification purposes.
PMC3025122	A fetal scalp electrode helped as a search device to localize the needle on X-ray during the secondary surgery.	The patient complained of severe buttock pain postoperatively.
PMC3026672	Here, we report for the first time a very mild form of genetically confirmed 3-PGDH deficiency in two siblings with juvenile onset of absence seizures and mild developmental delay.	3-Phosphoglycerate dehydrogenase (3-PGDH) deficiency is considered to be a rare cause of congenital microcephaly, infantile onset of intractable seizures and severe psychomotor retardation.
PMC3038227	In conclusion, arterial stenosis by a surgical (marking) clip may be feasibly treated with PTA.	This report describes a rare vascular complication of surgical placement of a marking clip and a possible approach to problem solving.
PMC3038231	The neurological comorbidity made treatment of the EMPD problematical and prompted us to propose locoregional intra-arterial chemotherapy in single short sessions.	Five months after the end of treatment the patient had minimal visible disease and had enjoyed a distinct improvement in quality of life, with no noteworthy complications related to the intra-arterial chemotherapy with percutaneous transfemoral catheterization.
PMC3041050	We present a case of a 64-year-old female with a 3.5-cm mass located between her left renal artery and vein, treated by a 4-port robot-assisted transperitoneal laparoscopic approach.	Minimally invasive techniques have been utilized for incidentally discovered masses with successful results.
PMC3041920	Herein, we report three consecutive surgical cases of MCC presenting at a single institution within 1 year.	Pathological features, including CK20 positivity, consistent with MCC, were present in all cases.
PMC3043581	A 65-year-old female patient who was transferred from an outside institution had undergone a single incision laparoscopic cholecystectomy that resulted in biliary tract and vascular injuries.	Hepatic angiogram demonstrated an occlusion of the right hepatic artery with collateralization from the left hepatic artery.
PMC3043591	This case of a 34-year African-American female diagnosed with an adrenal pheochromocytoma during her second trimester of pregnancy is the first reported case of successful robotic resection.	Treatment consists of medical followed by surgical intervention.
PMC3046346	In an effort to enrich the literature on this subject, the aim was to investigate the applicability of an evidence-based treatment for PTSD (i.e., EMDR) in four people with mild ID, suffering from PTSD following various kinds of trauma.	It is concluded that clients' improvements converge to suggest the applicability of EMDR in people with mild ID.
PMC3047375	We suggest that Modic Type 1 changes play a significant role in the diagnosis and treatment of golf-related LBP.	Inflammation of the right side of endplates in the lumbar spine was suspected based on Modic Type 1 changes detected by magnetic resonance imaging (MRI) in each patient.
PMC3052426	We describe the case of a 27-year-old man who reported total extrusion of the talus after a motorbike accident with interruption of all talar ligaments.	In the first repair effort, the articular void left by the talus was filled with antibiotic cement and the wound was closed primarily.
PMC3052427	We describe a patient with palmar-divergent dislocation of the scaphoid and lunate.	The scapholunate and lunotriquetral joints were fixed with Kirschner wires for 7 weeks.
PMC3056988	We hereby report one unique case of VHL with a natural history that mimics acute myelitis.	This study further confirmed that VHL is of highly clinical, imaging, and pathological heterogeneity.
PMC3061208	We discuss the difficulties in differentiating between neonatal myocardial infarction and myocarditis.	The child died of chronic heart failure at 9 months of age.
PMC3068521	In this report, we present a patient with Denys-Drash syndrome, in whom the cyclosporine A (CsA) was found to induce total remission.	We confirm the beneficial effect of CsA treatment in DDS; however, the potential nephrotoxicity of this drug will probably not allow long-term use.
PMC3070088	We report a case of severe fetal anemia associated with maternal anti-M antibody that was treated by direct injection of pooled human immunoglobulin into the fetal abdominal cavity.	A healthy baby girl was delivered transvaginally at 38 weeks, with neither exchange transfusion nor phototherapy required.
PMC3075397	Herein are presented three cases of severe European Puumala hantavirus infection that meet the HPS case definition.	Hantaviruses have previously been recognised to cause two separate syndromes: hemorrhagic fever with renal syndrome in Eurasia, and hantavirus pulmonary syndrome (HPS) in the Americas.
PMC3083052	Herein, we describe one case of adrenalectomy by retroperitoneal LESS using conventional laparoscopic instruments and ports.	To reduce the invasiveness of surgery, new techniques have been recently proposed, such as mini-laparoscopy, natural orifice transluminal endoscopic surgery, and laparoendoscopic single site surgery (LESS).
PMC3083055	We present in this article the case of a young woman with a large cystic anorectal teratoma treated successfully with a combined laparoscopic abdomino-paracoccygeal resection.	It is more common in females.
PMC3090126	The authors report here the case of a patient with severe deficits in arousal and sustained attention, associated with hemispatial neglect. These impairments were secondary to acute disseminated encephalomyelitis, with bilateral involvement of the medial nuclei and pulvinar of the thalamus.	Guanfacine may prove to be a useful tool in the treatment of disorders of attention associated with neurological conditions.
PMC3094649	This association of an acute thalamic lesion with stabbing headache in the contralateral trigeminal distribution is discussed, along with a brief review of stabbing headache occurring in cerebrovascular disease.	Stabbing headache can be encountered in both primary and secondary forms, but has been infrequently reported among patients with stroke, and is not known to be associated with a small well-circumscribed brain lesion.
PMC3094658	Here, we report a patient with a right lateral medullary infarction who started having first division trigeminal neuralgia 1 month after the stroke.	The pain paroxysms were suppressed with gabapentin.
PMC3094668	We report a patient with paroxysmal orbito-temporal pains, phenotypically suggesting SUNA, secondary to epidermoid cyst in the cerebellopontine angle which disappeared after tumor resection.	Short-lasting unilateral neuralgiform headache attacks with conjunctival injection and tearing (SUNCT) syndrome is a rare headache syndrome classified among the trigeminal autonomic cephalalgias.
PMC3098983	We here provide evidence for the induction of hTERT-specific immune responses following vaccination of a pancreas cancer patient with DCs loaded with hTERT mRNA.	The patient developed an immune response against several hTERT-derived Th and CTL epitopes.
PMC3098999	This familial case of late-onset predominant axial myopathy and encephalopathy may represent a new clinical phenotype of a mitochondrial disease.	Described here are the clinical features and cause of late-onset predominant axial myopathy and encephalopathy.
PMC3102810	The patient showed knee dislocation with multiple ligamentous injuries and articular block due to interposition of a portion of the vastus medialis muscle.	The most interesting aspect of the articular damage in this case was a wide detachment of the vastus medialis muscle with intra-articular dislocation.
PMC3102812	We report a case of bilateral stress fractures of the ulna in an elderly patient with rheumatoid arthritis, and literature on this condition is reviewed.	Recovery can take up to 12 weeks.
PMC3102814	A case of conjoint Hoffa-type fracture in a child is presented.	Hoffa fracture, i.e., coronal slice fracture of the condyles of the femur, is rare in adults and even rarer in the pediatric population.
PMC3102815	To our knowledge, a knee osteotomy has never been reported at an early stage of neuropathic arthropathy.	A medial opening wedge tibial osteotomy was performed to achieve fracture healing, to correct the medial depression of the articular surface, and possibly to avoid an early arthritis typical of the disease.
PMC3111493	A year after anterolateral spondylodesis for progressive scoliosis, the patient showed a flexion gait pattern with recurrent deformity, due to late infection.	Surgical debridement resolved all symptoms.
PMC3113175	Gastropexy via a percutaneous endoscopic gastrostomy has been used for fixation of the stomach to the anterior abdominal wall in patients with hiatal hernias who are poor candidates for more extensive procedures.	Visualizing and manipulating the stomach with laparoscopy enables the surgeon to complete the procedure and diminishes the risk of injury to the adjacent organs without compromising the minimally invasive approach.
PMC3113178	We report two cases of infants found to have congenital omental cystic lesion with torsion and ovarian cyst treated by laparoscopy-assisted surgery (LAS).	We diagnosed the cystic lesions with torsion.
PMC3113179	Herein, a case of a 63-year-old female patient with acute abdominal syndrome caused by a necrotic epiploic appendix that was successfully diagnosed and treated laparoscopically is described.	Acute epiploic appendagitis is not as rare as previously thought; but, since the presenting signs and symptoms are not specific, preoperative diagnosis has been rarely made.
PMC3113209	We report on laparoscopic retroperitoneal lymph node dissection (RPLND) in a morbidly obese patient to discuss the associated technical steps for satisfactory completion of staging lymphadenectomy.	Laparoscopic retroperitoneal lymph node dissection was accomplished in an extremely obese patient with acceptable morbidity by using prudent modification of standard techniques.
PMC3113212	We present a case in which gallstones spilled during cholecystectomy, causing near circumferential, extraluminal common hepatic duct compression, and clinical jaundice 1 year later.	In addition, when the gallbladder is inadvertently perforated during laparoscopic cholecystectomy, retrieval of dropped gallstones may be difficult.
PMC3114100	This first report on long-term effects of puberty suppression suggests that negative side effects are limited and that it can be a useful additional tool in the diagnosis and treatment of gender dysphoric adolescents.	At follow-up, he indicated no regrets about his treatment.
PMC3116123	Barium enema revealed a single, large diverticulum of the transverse colon.	Histopathology showed a true diverticulum containing all layers of the colon.
PMC3120132	We aimed to perform successful CRT in patients with previous LV lead problems using the multiple pacing configurations available with the St Jude Quartet model 1458Q quadripolar LV lead to overcome PNS or high capture thresholds.	Problems with implanting a left ventricular (LV) lead during cardiac resynchronization therapy (CRT) procedures are not uncommon and may occur for a variety of reasons including phrenic nerve stimulation (PNS) and high capture thresholds.
PMC3132279	We present a case in which a polypropylene mesh was placed over the posterior vaginal wall and was fixed to the sacrospinous ligaments on both sides. Postoperative a rectal obstruction developed which was only resolved after splitting the entire mesh in the midline.	It is hypothesised that the obstruction was due to the fixation of the mesh with irresolvable suture material to the sacrospinous ligaments acting as a hinge on which the bowel folded.
PMC3134704	The aim of this article is to report the first known case of liver resection with the use of a robot in France.	The surgical robotic system is superior to traditional laparoscopy in regards to 3-dimensional images and better instrumentation.
PMC3137782	These results show the use of mass spectrometry of transferrin peptides in the diagnostic track of CDG type I.	In case 1, a peptide with mutation p.Asn630Thr in the 2nd glycosylation site was identified, resulting in an additional band at disialotransferrin position on IEF.
PMC3139067	We describe a 37-year-old female patient with multiple intense, jabbing headache episodes over the last 3 years that occur exclusively during airplane flights.	The pain manifests during take-off and landing, and is located always in the left retro-orbital and frontotemporal area.
PMC3148880	We report the first case of successful SILS cholecystectomy in a patient with SIT and discuss technical aspects of the operation related to the handedness of the surgeon.	These cases require more technically demanding procedures, and handedness of the surgeon may influence performance of these operations.
PMC3148884	We describe the case of a 21-year-old female patient with spina bifida and ventriculoperitoneal shunt who underwent laparoscopic hysteropexy for severe pelvic organ prolapse.	The optimum management of patients with ventriculoperitoneal shunts undergoing laparoscopy is uncertain.
PMC3151398	Two cases are presented of patients with severe midfacial hypoplasia and reduced oral function as a result of treatment of rhabdomyosarcoma of the nasopharyngeal and nasal-tonsil region.	With a combined surgical (osteotomy, distraction osteogenesis, implants) and prosthetic (implant-based overdenture) treatment, esthetics and function were improved.
PMC3154926	We conclude that genome sequencing of peripheral blood P. falciparum taken directly from malaria patients provides high quality data useful for drug resistance studies, genomic structural analyses and population genetics, and also robustly represents clonal multiplicity.	We deployed new generation sequencing to derive genome data for five non-propagated parasite isolates taken directly from 4 different patients treated for clinical malaria in a UK hospital.
PMC3159752	In this case report, we describe the arthroscopic removal of an osteoid osteoma from the acetabulum in a young adolescent.	In the case of an osteoid osteoma in the acetabulum close to the cartilage, arthroscopic removal should be considered as one can treat the associated osteochondritic lesion during this procedure.
PMC3163770	We report a case of an established scaphoid non-union in an operatively managed perilunate fracture dislocation that spontaneously united almost 2 years after the initial injury, just before a planned revision scaphoid fixation with bone grafting.	We report a case of an established scaphoid non-union in an operatively managed perilunate fracture dislocation that spontaneously united almost 2 years after the initial injury, just before a planned revision scaphoid fixation with bone grafting.
PMC3171045	In this manuscript we report a previously undescribed primary leptomeningeal form of PBL in a patient with acquired immunodeficiency syndrome.	Lymphomas that develop in human immunodeficiency virus (HIV) infected patients are predominantly aggressive B-cells lymphomas.
PMC3178019	To report the case of failed surgical excision of optic nerve drusen (OND).	A 53-year-old woman presented with bilateral OND leading to progressive field defects and LE light perception and RE 20/25 vision.
PMC3180613	We report a case of inguinal hernia presented as an abdominal wall swelling clinically suggestive of a Spigelian hernia and discuss the mechanism.	Abdominal wall weakness as it is frequently seen in African tropical zones produces often rare clinical case.
PMC3183544	We report a case of unilateral primary adrenal aggressive B cell lymphoma discovered incidentally in a 41-year-old female.	Following pathologic diagnosis of B cell lymphoma, a metastatic workup was negative, and she underwent treatment with systemic chemotherapy. She is currently disease free 6 months postoperatively.
PMC3217141	To our knowledge, encephalocele is an infrequent complication of vacuum extraction delivery, rarely described in literature.	Imaging revealed an iatrogenic encephalocele with a large subcutaneous CSF collection.
PMC3220817	We report a rare case of a patient with focal mass-forming AIP strongly suspected of being PC because of MPD obstruction on ERCP.	It was difficult to distinguish PC from AIP with current diagnostic modalities.
PMC3222824	This novel homozygous truncating mutation in the isoform-1 specific region of the DSP C-terminus caused Carvajal syndrome comprising severe early-onset heart failure with features of non-compaction cardiomyopathy, woolly hair and an acantholytic form of palmoplantar keratoderma in our patient.	The deletion 5208_5209delAG led to a frameshift downstream of amino acid 1,736 with a premature truncation of the predominant cardiac isoform DSP-1.
PMC3223146	Aim of this study is to present the results of the first year of airway reconstructive surgery activity of the Tracheal Team.	Congenital and acquired airway anomalies represent a relatively common albeit challenging problem in a national tertiary care hospital.
PMC3224720	This is the first case report on the association of FX deficiency and membranoproliferative glomerulonephritis (MPGN) type I.	This case emphasizes the need for routine coagulation screening before percutaneous renal biopsy.
PMC3225630	This case highlights the possibility of the multicentric presentation of tuberculosis at two rare sites in the same immunocompetent patient, even though the differential diagnosis was coccydynia.	Conservative management with oral multidrug antituberculous therapy completely cured the patient, and she had not suffered any recurrence after three years of follow-up.
PMC3235277	In this article, the pathophysiology and occurrence of osteomalacia as a complication of celiac disease are discussed.	A 29-year-old wheelchair-bound woman was presented to us by the gastroenterologist with suspected osteomalacia.
PMC3236659	The aim of this study is to show the feasibility of a biventricular implantable cardioverter-defibrillator [cardiac resynchronization therapy (CRT)-ICD] implantation using an electroanatomic navigation system and a low dose of fluoroscopy.	Here four case reports of patients affected by dilated cardiomyopathy, who underwent cardiac resynchronization therapy, are described.
PMC3236732	Parasite loads were quantified in repeated skin biopsies from lesions of 2 patients with Old-World cutaneous leishmaniasis (CL) caused by Leishmania major and L. infantum during and after treatment with miltefosine.	These observations illustrate the usability of quantifying parasite loads in skin lesions as a pharmacodynamic measure and quantitative descriptor of drug effect for CL supporting clinical assessment.
PMC3249187	Nine boys between 8 months and 10 years old with molecularly confirmed CRTR defect were followed with repeated (1)H-MRS and neuropsychological assessments during 4-6 years of combination treatment with creatine monohydrate, L-arginine, and glycine.	Treatment did not lead to a significant increase in cerebral creatine content as observed with H(1)-MRS. After an initial improvement in locomotor and personal-social IQ subscales, no lasting clinical improvement was recorded.
PMC3249208	We report a rare late complication: balloon dilation due to hypertonic fillings.	Risk of infection and mechanical failure is of particular concern in this artificial device.
PMC3260426	A case of anaplastic ependymoma of the cerebral hemisphere in which the histopathological features closely simulated those of glioblastoma is reported.	The present case indicates that some anaplastic ependymomas strongly express the glial phenotype and also show remarkable anaplastic cytological features, thus closely simulating glioblastoma.
PMC3264878	Herein, we present the case of a 4-year-old girl who had an ischemic stroke caused by a presumptive paradoxical embolism after an unsuccessful transcatheter ASD procedure and in whom subsequent venous color Doppler showed deep venous thrombosis (DVT) of the right lower extremity.	The risk factors that predisposed to paradoxical cerebral embolism and DVT in this patient are discussed, and the literature is reviewed.
PMC3266507	A patient with vascular type Ehlers-Danlos syndrome developed a large abdominal intercostal hernia secondary to coughing.	The hernia was successfully treated using a novel approach.
PMC3284677	We present a case who had MDL in multiple nerve territories--all on the same side of the body--with hypertrophy of mainly fibroadipose tissue throughout their distribution, thus pointing to a form of localized hemihypertrophy; both hemihypertrophy and lipomatous tumors are components of Proteus syndrome.	The implication of the PTEN (phosphatase and tensin homolog deleted on chromosome 10) gene in both strengthens this belief.
PMC3311832	Based on our patient's clinical course, in conjunction with earlier studies assessing the relationship between burning mouth syndrome and Parkinson's disease, we discuss a potential role for dopamine in burning mouth syndrome in Parkinson's disease.	While the pathophysiology is unclear, decreased dopamine levels and dopamine dysregulation are hypothesized to play a role.
PMC3324681	The purpose of the study was to determine the sites and types of mutations associated with type I neurofibromatosis (NF1) in the NF1 gene in a family with NF1 patients.	We found synonymous mutations in exons 7, 38, 50, and 56 of the NF1 gene.
PMC3349016	However, no case of multiple stress fractures in a young man who was not a professional athlete and who had no stress fracture risk factor, such as, an endocrine disease, has been previously reported.	In these cases, stress fractures may occur in one area or multiple areas.
PMC3360859	We describe and discuss the clinical appearance and management of a patient with a micturation related unilateral swelling of the scrotum.	Unlike small inguinal and femoral bladder hernias, massive bladder hernias into the scrotum, also named scrotal cystoceles, are rare.
PMC3369048	Very rare case of animal-borne infection course has been presented in which after initial phase the disease was generalised to the abscesses formation in paravertebral space, spondylitis and empyema formation in spinal canal.	Patient underwent drainage of empyema in spinal canal, after which his neurological status gradually improved.
PMC3380239	The authors reported the unusual case of a 72-year-old male patient with inverted papilloma, which fatally extended to the intracranial temporal fossa after multiple recurrences.	To the authors' knowledge, this is the twelfth case in the literature of inverted papilla extending into the temporal fossa.
PMC3395313	This is the first report of a complete loss of TNR associated with intellectual disability.	This study provides evidence of the important role of TNR in brain development and cognition in humans.
PMC3396349	In this case, we removed an IUD (multiload Cu 375) with calculus that had sunk deeply into the bladder wall via laparoscopic partial cystectomy.	The treatment options for an intravesical IUD are open surgery or cystoscopic removal.
PMC3401493	Here, we report a case of a bilateral LCCSCT in a 20-year-old man with atypical Peutz-Jeghers syndrome due to amplification of the exon 1 of STK11 gene who was successfully treated with bilateral testicle-sparing tumorectomies.	The lesions may occur in an isolated form or in ca.
PMC3401495	We present the case of a 31-year-old spina bifida patient presenting with a poorly differentiated T3N1M0 bladder carcinoma with sarcomatoid differentiation in an auto-augmented bladder.	This case report is the first on an adult spina bifida patient developing bladder carcinoma after detrusorectomy.
PMC3402668	Snapping knee associated with biceps femoris tendon that caused lateral knee pain is reported.	Resection of both the anomalous tibial insertion and the anterior arm was necessary to resolve the snapping.
PMC3404271	The transparent tissue layer covering the anterior surface of the type I Boston keratoprosthesis front plate was found to represent non-keratinized squamous epithelium, most likely of corneal epithelial origin.	This potentially represents a further step in bio-integration of the keratoprosthesis device.
PMC3411288	We present a case of chronic severe SUFE in a 16-year-old male with significant fixed bilateral deformities requiring osteotomy of proximal femur and stabilisation with short locking Gamma nail(®).	To our knowledge, this device has not been used in stabilisation of osteotomies in chronic SUFE.
PMC3423040	We report a case of a 42 years old male with neurofibromatosis type 1 who presented with left back discomfort. CT angiography revealed a massive 42 mm aneurysm of left 11th intercostal artery.	Vascular involvement is rare in neurofibromatosis type 1 (NF1).
PMC3427702	As far as we know, this is the first paper to report a re-revision of a patellar tendon rupture.	After the third episode, he was referred to our department, where we performed a surgical reconstruction with the use of hamstring pro-patellar tendon, in a figure-of-eight configuration, followed by a careful rehabilitation protocol.
PMC3432789	Reconstruction of the anterior chest wall using a titanium plate sandwiched between two polypropylene mesh sheets is described.	This method is potentially applicable to extensive anterior chest resection, and its advantages compared with conventional prostheses are rigidity, flexibility, and usability.
PMC3444541	There are no reports of psychotic symptoms in FHM type 2 (ATP1A2).	We examined a family with a FHM phenotype due to a M731T mutation in ATP1A2.
PMC3464387	In conclusion, SCT as a treatment of refractory hematological malignancy may occasionally have a positive effect on the associated progressive polyneuropathy, although the benefits are very limited and the treatment-related mortality is high.	It is not clear whether an associated polyneuropathy may also profit from SCT.
PMC3468391	To our knowledge, this is the first recorded case of an ascending colon cancer treated with LAC under the condition of gastrostoma.	LAC could be a potential option for the treatment of colon cancer in patients who have undergone PEG.
PMC3470102	This article presents two varied treatment options for mid-root fractures.	A 32-year-old male reported an injury, which resulted in a mobile maxillary right central incisor, three months after its occurrence.
PMC3481107	This grand rounds is about the clinical and radiological presentation, treatment and outcome of pediatric cervical spine injury.	Meticulous review and interpretation of conventional radiographs and CT are important yet MRI should be considered in uncertain cases.
PMC3481242	Giant biliary cysts can be removed by single-access laparoscopy.	Because of this technique, surgeons work in ergonomic positions, and the cost of the procedure remains similar to that of the multitrocar technique.
PMC3501166	The aim of this article was to discuss diagnostic and management difficulties of SPD with special interest in patients sharing sexual delusions.	Patients sharing sexual delusions may refer to sex therapists looking for treatment of an alleged sexual pathology.
PMC3505535	We report a 44-year-old healthy father of a 10-year-old daughter with bilateral coloboma and hearing loss, but without muscle weakness, in whom a whole-genome CGH revealed a deletion of exons 38-44 in the dystrophin gene.	Improvement in DNA technology is increasingly revealing unexpected/unknown mutations in healthy persons and generating anxiety due to their still unknown health consequences.
PMC3505547	A syndrome of periodic fever, aphthous stomatitis, pharyngitis, and adenitis (PFAPA), as well as immunoglobulin A nephropathy (IgAN), may be caused by autoimmune reactivity nephropathy.	Multi-drug cocktail therapy improved the urinalysis findings, and subsequent tonsillectomy succeeded in controlling recurrences of PFAPA and IgAN.
PMC3506834	We report a case of trigeminal neuralgia caused by persistent trigeminal artery (PTA) associated with asymptomatic left temporal cavernoma.	The attacks were often precipitated during physical exertion.
PMC3508806	We report a rare case of severe uremia and describe the day to day improvement in neuro-cognitive function by dialysis using state of the arte test battery--starting at a serum creatinine of 2443 μmol/l.	One hallmark of uremia is the impairment of neuro-cognitive function.
PMC3515508	To our knowledge this is the first case in literature of scar sarcoidosis on a finger.	As most surgeons dealing with scars might not be aware of cutaneous sarcoidosis and its different types of appearance the appropriate staging and treatment might be missed or at least delayed.
PMC3521645	We encountered two patients with a nonfunctioning ECT2 genotype who later developed FSGS.	Both developed proteinuria associated with acute renal failure in early childhood.
PMC3525882	We present here a case of a 7-year-old boy misdiagnosed preoperatively as acute appendicitis and later on, upon surgical exploration, found to have caecal appendagitis.	Epiploic appendagitis is a rare cause of acute abdomen.
PMC3529871	We present the case of a 56-year-old woman with high-risk PE and proximal deep-vein thrombosis, whose thrombotic material removed during embolectomy from the right atrium and pulmonary (lobar and segmental) arteries has been studied using scanning electron microscopy (SEM)	SEM images showed that distally located thrombi are richer in densely-packed fibrin fibers and contain more white cells and less erythrocytes than the proximal ones and the atrial thrombus.
PMC3536036	Here, case reports from five patients treated within an expanded access program (EAP) with ipilimumab at its licensed dose of 3 mg/kg illustrate the efficacy of ipilimumab in an expanded access setting and the range of different tumor response patterns encountered.	The durable clinical benefit seen in these patients despite the observed atypical response patterns highlights the necessity for comprehensive clinical decision making.
PMC3541589	Here we report on the case of an 88-year-old woman suffering from myocardial infarction and ventricular septal rupture, lacking any recognizable coronary disease except for a myocardial bridge causing the systolic compression of the left anterior descending coronary artery.	Myocardial bridging is a common coronary anomaly, which is generally described as a benign phenomenon.
PMC3549408	In this study, we described 11 infants with cholestatic liver disease with different etiologies exhibiting intracranial hemorrhage (ICH).	The possibility of cholestatic liver disease should be considered in the treatment of ICH due to vitamin K deficiency.
PMC3550698	The aim of the present study is to evaluate the prognostic value of the automated SPECT scoring system when applied to stress thallium and resting beta-methyl-iodophenyl pentadecanoic acid (BMIPP) SPECT images.	Negative predictive values of thallium SSS and SBS were almost identical at 84% for all cardiac events and 98% for hard cardiac events.
PMC3555245	We report a novel homozygous mutation in the C3 gene in a patient with concomitant selective IgA deficiency who presented with a marked clinical improvement after vaccination against S. pneumoniae.	This observation underlines the notion that vaccination against this microorganism is an important strategy for treatment of PID patients, particularly those presenting with increased susceptibility to infections caused by this agent.
PMC3558909	Herein, we present a subtotal pancreas-preserving duodenectomy using robotic assistance.	Angiodysplasia of the duodenum is a rare disorder, often requiring surgical resection.
PMC3566894	The identification of a deletion including HCCS led to the diagnosis of MLS in these patients.	Retinal abnormalities can be part of the ocular manifestations of MLS.
PMC3594382	We sought to investigate for SCN9A mutations in a clinically well-characterised cohort of patients with CIP and erythromelalgia.	Mutations in SCN9A have been reported in (1) congenital insensitivity to pain (CIP); (2) primary erythromelalgia; (3) paroxysmal extreme pain disorder; (4) febrile seizures and recently (5) small fibre sensory neuropathy.
PMC3594820	A 73-year-old female, who suffered from rheumatoid arthritis for 10 years, developed precore mutant hepatitis B virus-associated fulminant hepatitis after 1 year of infliximab therapy and subsequent methotrexate withdrawal.	We emphasize the importance of preemptive antiviral therapy before starting infliximab administration and withdrawing immunosuppressive drugs.
PMC3595145	We describe in detail the spectrum of histopathological changes in malignant tissue and liver parenchyma in patients with metastatic CRC treated with SIRT.	Our findings are consistent with the hypothesis that the principal mechanism of action of SIRT appears to be via arterially directed delivery of highly radioactive microspheres in and around the vascular tumour bed rather than by micro-arterial embolisation.
PMC3598533	We describe a case of navicular chondroblastoma case associated with an aneurysmal bone cyst.	Treatment consisted of aggressive curettage, phenolization, and bone allograft.
PMC3599167	We describe a new technique of using an inframammary adipofascial flap to reconstruct defects caused by lower-pole partial mastectomy, which achieved excellent results.	Breast conservative therapy (BCT) as treatment for early breast cancer usually ensures local control and acceptable cosmetic results.
PMC3604589	The left renal vein (LRV) was compressed as it passed between the superior mesenteric artery and the right renal artery.	Secondary to the nutcracker phenomenon, the course of left ovarian vein was winding and was significantly wider than the contralateral vessel.
PMC3621797	Imaging studies (MRI and CT) revealed a fracture of a talocalcaneal coalition.	Initial clinical and radiological examination showed no pathologies.
PMC3624002	We present a case of total laparoscopic left medial and right ventroanterior sectionectomy performed using the intrahepatic Glissonian approach in a cirrhotic liver for curative resection of HCC.	Limited anatomical liver resection for hepatocellular carcinoma (HCC) is complicated in cirrhotic patients with centrally located HCC and limited liver reserve.
PMC3625828	Whole exome sequencing identified five genes with diallelic mutations that were shared by the sisters, and Sanger sequencing revealed that ARHGDIA that encodes Rho GDP (guanosine diphosphate) dissociation inhibitor α (RhoGDIα, OMIM 601925) was the most likely candidate.	Rho-GTPases are critical regulators of the actin cytoskeleton and when bound to RhoGDIα, they are sequestered in an inactive, cytosolic pool.
PMC3626898	We describe an unusual case of hyperacute rejection due to preformed anti-donor antibodies despite a negative preoperative panel-reactive antibody (PRA) screen.	Hyperacute rejection is a rare but potentially catastrophic complication after cardiac transplantation.
PMC3632765	This case series describes the sequence of events following apical extrusion of MTA into the periapical area during a one-step apexification procedure for maxillary central incisor with an infected immature apex.	However, orthograde placement of MTA is a challenging procedure in terms of length control.
PMC3637645	We present a case of PCV in an eye with RP.	Further studies are necessary to clarify whether anti-VEGF therapies could affect RPE status in eyes with RP.
PMC3639094	This report describes a case report of a minimally invasive technique for VATS right upper sleeve lobectomy with a two-port approach.	Dissection, stapling the right upper lobe pulmonary vessels and anastomosis between the right intermediate and the right main bronchus were performed via the two port.
PMC3661081	Pseudoaneurysm directly related with surgical procedure of sagittal split ramus osteotomy (SSRO) was reported quite rarely especially related with facial artery during the vertical osteotomy.	The compressed perivascular tissue forms the wall of aneurysmal sac.
PMC3662564	To our knowledge we present the first case of AFOP triggered by viral infection, here proven to be influenza virus A/H1N1.	Thus, also in the setting of viral infection the highly deadly differential diagnosis of AFOP must be considered.
PMC3662734	This report is the first in the literature to describe successful laparoscopic remnant cholecystectomy and transcystic common bile duct exploration after previous single-port cholecystectomy	This report is the first in the literature to describe successful laparoscopic remnant cholecystectomy and transcystic common bile duct exploration after previous single-port cholecystectomy.
PMC3662740	Hence we report the first case of single-port laparoscopic salpingo-oophorectomy in an obese patient who was affected by a left adnexal mass and who had previously undergone 3 midline vertical laparotomies.	No case of single-incision laparoscopic surgery in obese patients who had previously undergone multiple midline vertical laparotomies has been described in the literature to date.
PMC3667357	We report a case of loosening of a bioabsorbable cross-pin fixation device for anterior cruciate ligament reconstruction.	The graft was stable both radiologically and clinically, and the patient remains symptom free.
PMC3667377	We describe a case of dorsal–lumbar vertebral tuberculosis (Pott’s disease) first treated with antibiotic therapy, bed rest, and cast. After 2 months of treatment patient’s symptoms worsened. Minimally invasive posterior vertebral stabilization was carried out, with excellent clinic and radiographic results.	We describe a case of dorsal-lumbar vertebral tuberculosis (Pott's disease) first treated with antibiotic therapy, bed rest, and cast.
PMC3667384	Concomitant ipsilateral fractures of the neck and shaft of the femur in children are rare.	Another patient exhibited a limp at final follow-up due to leg length discrepancy, and peroneal nerve palsy at the time of injury.
PMC3667939	It was found that tumors induced pronounced, tumor type-dependent changes to HMEC surface targets that in an in vitro model of human antiangiogenic vaccination directly facilitated HMEC escape from cytotoxic T cell-mediated cell death.	Antiangiogenic cancer vaccines capable of inducing this kind of damage include formulations comprised of endothelial cell-specific antigens.
PMC3671191	We present the unusual case of lumbar herniation after an extended autologous latissimus dorsi flap for breast reconstruction following a mastectomy.	The lumbar hernia was confirmed on CT scanning and the patient underwent an open mesh repair of the hernia through the previous latissimus dorsi scar.
PMC3686254	Our results suggest that DAPT with aspirin/prasugrel may predispose to a higher risk of hemorrhage during neurointerventional surgery compared with DAPT with aspirin/clopidogrel.	Charts were reviewed for pre- and post-procedural DAPT regimens, pre-procedural coagulation parameters and procedural complications.
PMC3686303	We report two children with recurrent life-threatening central venous catheter infections who were removed from the intestinal transplant list following virtual cessation of infective episodes after going into foster care.	These cases raise important issues about the level of family support offered, the role of non-compliance with treatment routines in relation to risk of complications, and how this should be assessed and monitored.
PMC3724718	We describe an immune competent adult with a primary EBV infection complicated by lumbosacral polyradiculitis with pure radicular pain.	Prior to the onset of radicular pain the 35-year-old woman had been suffering from infectious mononucleosis misdiagnosed for streptococcal tonsillitis.
PMC3757263	We report two patients who presented with acute liver failure and were referred to our center for liver transplantation work-up. Urgent metabolic investigations revealed citrullinemia type I.	In those cases, rapid metabolic investigations and adequate treatment may avoid the need for liver transplantation.
PMC3765299	We present a case of severe hypercortisolemia due to ectopic adrenocorticotropic hormone secretion by a nasal paraganglioma.	Adrenocorticotropic hormone-producing extraadrenal paragangliomas are extremely rare.
PMC3771431	In this paper, an unusual case of almost total sagittal cervical cord transection is reported. The patient had no neurological symptoms and recovered with no complications.	The choice of distinct strategies is analyzed, and a revised literature review is presented in order to unify the management algorithm for pediatric PSCI.
PMC3771763	We have used diagnostic laparoscopy in conjunction with open unilateral or bilateral hernia repair for diagnosis and treatment of peritoneal dialysis (PD) patients with acute scrotal edema.	All patients underwent diagnostic laparoscopy that revealed indirect inguinal hernia, which was concomitantly repaired using an open-mesh technique.
PMC3838601	In this article, we will present background information on retroperitoneal leiomyosarcomas and the technical aspects of surgical resection and vascular reconstructive options of the IVC.	Management necessitates complete surgical resection in order to offer patients a chance at long-term cure.
PMC3847611	We report on a case of accidental paraquat poisoning in a 23 years old Caucasian man, who developed respiratory failure due to pulmonary fibrosis. The patient was listed for high urgency lung transplantion, and extracorporeal membrane oxygenation was implemented to bridge the time to transplantation.	The patient died 32 days after paraquat ingestion, before a suitable donor organ was found.
PMC3851154	We report the first case of a 80-year-old man undergoing percutaneous closure of a peri-graft endoleak (type I) by transcatheter embolization through radial arterial access.	Type I endoleak is the most common complication, and it is caused by an incompetent proximal or distal attachment site, causing the separation between the stent-graft and the native arterial wall, and in turn creating direct communication between the aneurysm sac and the systemic arterial circulation.
PMC3865455	In this case series, rare cases of cautery burn with unique causative mechanisms are described.	With an increasing number of off-pump coronary artery surgery procedures in high-risk patients with coagulopathy, including renal failure, hepatic failure and anticoagulant drug-using patients, the frequency of related complications such as repeated exploration for bleeding is also increasing.
PMC3866075	Both patients were treated with laparoscopic drainage of the abscess and successful retrieval of all stones.	The other patient presented with recurrent Pyrexia of unknown origin (PUO) causing repeated absence from work and was diagnosed only after 18 months of medical investigation.
PMC3872829	We report a 5-year-old girl with high-risk anaplastic medulloblastoma, who developed severe HSOS during her second cycle of maintenance chemotherapy, consisting of vincristine, cisplatin, and cyclophosphamide.	Hepatic sinusoidal obstruction syndrome (HSOS), also known as veno-occlusive disease, is a well-recognized toxic complication after autologous and allogeneic hematopoietic stem cell transplant, during treatment of Wilms tumor and rhabdomyosarcoma associated with actinomycin-D, and during acute lymphoblastic leukemia therapy due to oral 6-thioguanine.
PMC3877915	The present study investigated hierarchical lexical semantic structure in oral descriptions of concrete word meanings produced by a subject (ZZ) diagnosed with anomic aphasia due to left occipital lesions.	Results show that in contrast to healthy and aphasic controls, who produced words at all levels of specificity and mainly vision-related sensory information, ZZ produced almost exclusively nouns at the most non-specific levels and words associated with sound and movement.
PMC3888628	Meralgia paraesthetica appears to respond rapidly to electroacupuncture.	A significant trigger point at GB31 was universally present, which may aid diagnosis, although the reason for this is unclear.
PMC3890650	This patient with a medical history of Crohn's disease and gastrointestinal remission under Adalimumab therapy presented with osteonecrosis of the jaw after suspended oral and intravenous Bisphosphonate therapy implicating that the biologic therapy with an anti-TNF-α antibody might promote the manifestation of osteonecrosis and compromise oral healing capacity.	In March 2013, a 36-year-old female presented with right-sided perimandibular swelling, recurrent facial pain and exposed necrotic bone after previous extraction of tooth 47.
PMC3891287	The purpose of this article is to report a case of Vitamin D-resistant rickets in a 5 year-old boy, describing the dental findings and the treatment to be performed in these cases.	Radiographic examinations revealed large pulp chambers, short roots, poorly defined lamina dura and hypoplastic alveolar ridge.
PMC3896808	We herein describe a 15-year-old Caucasian patient with well-established SJMS since childhood who presented with spontaneous pneumothorax.	Video-assisted thoracoscopic bullectomy with apical pleurectomy was performed.
PMC3898144	This report presents a rare case of intrahepatic cholangiocarcinoma (IHCC) arising 28 years after excision of a type IV-A congenital choledochal cyst.	The patient underwent excision of a congenital choledochal cyst (Todani's type IV-A) at 12 years of age, with Roux-en-Y hepaticojejunostomy reconstruction.
PMC3901496	Burkholderia pseudomallei, the causative agent of melioidosis, was isolated from abscesses of 2 pet green iguanas in California, USA.	The international trade in iguanas may contribute to importation of this pathogen into countries where it is not endemic and put persons exposed to these animals at risk for infection.
PMC3908556	This is the first report of exome sequencing to identify the cause of recurrent fetal loss and reveal the diagnosis of a lethal human phenotype.	Our results should inspire a systematic examination of the extent of "unborn" Mendelian phenotypes in humans using next-generation sequencing.
PMC3933180	We describe a method by which to efficiently and atraumatically achieve distal positioning of a flexible guiding catheter beyond extreme cervical tortuosity using a hypercompliant temporary occlusion balloon.	One patient underwent balloon and stent assisted coil embolization.
PMC3936954	We report here on two instances of large esophageal schwannomas treated by enucleation.	Computed tomography of the chest documented sizeable growths in the upper thoracic esophagus, resulting in compression of membranous trachea posteriorly.
PMC3939333	We present the advantages of robotic surgery in the removal of deep retrocaval tumors, a procedure that requires careful dissection and minimal retraction.	The laparoscopic method is very challenging because of unsatisfactory visual fields and a lack of range of movement from the instruments.
PMC3939334	We describe a case of a 13 × 9 × 7- cm retroperitoneal schwannoma that was excised using robot-assisted surgery to provide a minimally invasive benefit to the patient.	There are few case reports of retroperitoneal tumor excision using the robotic technique.
PMC3956491	To describe histological, immunohistochemical and ultrastructural features of synovial biopsies of amyloid arthropathy associated with multiple myeloma (MM).	Electron microscopy demonstrated amyloid phagocytosis by synovial macrophages.
PMC3973942	We report a patient with a posterior mediastinal myelolipoma.	Myelolipoma is an uncommon tumor composed of adipose tissue and normal hematopoietic elements, and is most often found in the adrenal glands.
PMC3975274	We describe an operative approach to percutaneously close and stabilize the pelvic ring using spinal implants as an internal fixator and report the results in a small series of patients treated with this technique during the resuscitation phase.	In certain situations--especially when associated with abdominal trauma and the need to perform laparotomies--both techniques may put the patient at risk of either pintract or deep plate infections.
PMC3976684	Our findings demonstrated two new novel LRP5 mutations in Chinese patients with FEVR and mild reduced BMD.	They emphasize the complexity of FEVR mutations and phenotypes.
PMC3988988	In conclusion, we hereby describe a rare phenotype of a patient with McLeod syndrome which was discovered coincidentally during routine blood group testing and consecutively genetically confirmed.	Genetic testing for mutations in the three exons of the XK gene revealed a previously unreported hemizygous single base-pair frameshift deletion at exon 1 (c.229delC, p.Leu80fs).
PMC3995394	Our data suggest that, in progressive multifocal leukoencephalopathy, JC virus produces progeny virions in enlarging oligodendrocyte nuclei in association with growing PML-NBs and with cell cycle transition through an S-to-G2-like state.	In progressive multifocal leukoencephalopathy, JC virus-infected oligodendroglia display 2 distinct patterns of intranuclear viral inclusions: full inclusions in which progeny virions are present throughout enlarged nuclei and dot-shaped inclusions in which virions are clustered in subnuclear domains termed "promyelocytic leukemia nuclear bodies" (PML-NBs).
PMC4007146	This is the first report describing the management of an encrusted stent using combined endoscopic surgery in the prone split-leg position in a single session.	Although encrusted stents may lead to some unwanted complications including urinary tract obstruction, urinary sepsis, and potential loss of kidney function, there is currently no consensus on the most efficient method for managing stents that are intentionally left in situ.
PMC4017962	Here, we present a simple technique for transthoracic introduction of an epicardial LV lead using a wound retractor (ALEXIS) in a patient with heart failure.	This wound retractor enables atraumatic tissue retraction without rib spreading, an optimal direct view in the pleural space for surgical pleurolysis and a high degree of safety for the patient.
PMC4020531	We describe a case of dementia with Lewy bodies (DLB) that presented long-lasting preclinical complex polymodal hallucinations.	It supports and refines the MCI-DLB concept and identifies simultanagnosia as a possible early cognitive marker.
PMC4021669	We report a two-year-old Japanese boy with 2q37 deletion syndrome who exhibited the typical facial appearance, coarctation of the aorta, and a global developmental delay, while lacking the symptoms of brachydactyly and obesity. He developed a sex cord-stromal tumor of the right testis at three months of age.	The quantitative PCRs confirmed the heterozygous deletion of HDAC4 at 2q37.3 and duplications of DVL1 at 1q36 and GPCPD1 at 20p12.3.
PMC4023055	We report the case of a 79-year-old woman on hemodialysis through a twin catheter in the right internal jugular vein, presenting with superior vena cava (SVC) syndrome with patent SVC.	The clinically driven endovascular therapy was conducted to treat the venous syndrome with a unilateral left brachiocephalic stent-graft without manipulation of the well-functioning catheter.
PMC4025628	We describe an infant with respiratory distress due to bilateral dacryocystoceles and dacryocystitis who was successfully treated with urgent bilateral endoscopic marsupialization.	On endoscopy, huge bilateral congenital dacryocystoceles were found.
PMC4033141	We present six cases in which the double-lumen balloon microcatheter was used to transarterially embolize dural arteriovenous fistulas via injection of Onyx through the wire lumen.	Depending on the individual pathology a venous balloon was also used in some cases.
PMC4033203	A professional footballer sustained five hamstring injuries in a relatively short period of time. The injury was managed successfully with a seven-point programme—biomechanical assessment and correction, neurodynamics, core stability, eccentric strengthening, an overload running programme, injection therapies and stretching/relaxation.	The evidence for each of these treatment options is reviewed.
PMC4039323	We report the case of a 22-year-old man with horseshoe kidney and metastatic non-seminomatous germ cell tumor involving the wall of the inferior vena cava.	We report the case of a 22-year-old man with horseshoe kidney and metastatic non-seminomatous germ cell tumor involving the wall of the inferior vena cava.Following post-chemotherapy retroperitonal lymph node dissection, the inferior vena cava was replaced with an expanded polytetrafluoroethylene graft.At 2-years follow-up, the patient was in good health and the graft was patent.
PMC4041904	We report on a Caucasian female neonate from a perinatally asymptomatic mother, who presented with grouped facial pustular-like skin lesions, followed by focal clonic seizures caused by multiple ischemic brain lesions.	Herpes simplex virus infection was excluded and both the mother and her infant had the antibody pattern of systemic lupus erythematosus and neonatal lupus erythematosus, respectively.
PMC4050104	We report the case of a patient who developed colonic stenosis caused by infection of an i.p. access port system during i.p. chemotherapy.	It was difficult to differentiate whether the extrinsic colonic stenosis arose from a catheter infection or peritoneal metastasis of the gastric cancer.
PMC4077237	In agreement with previous observations in adults, we found that sublingual sildenafil was more extensively absorbed in our two pediatric patients.	Concurrently, the metabolic ratio increased, suggesting not only that the overall absorption was enhanced but also that first-pass metabolism was partially bypassed.
PMC4103812	Herein, we report the cases of 2 middle-aged women (45 and 50 years old) with malignant breast masses who experienced serious complications in response to self-prescribed use of alternative medicine practices to treat their condition in lieu of evidence-based medical treatment.	Specifically, the use and/or inappropriate application of alternative medical approaches promoted the progression of malignant fungating lesions in the breast for these 2 patients.
PMC4128825	Pulmonary KS has never been reported in association with endogenous Cushing's syndrome (CS).	Kaposi sarcoma (KS) is a malignant disease most commonly diagnosed in the setting of a human immunodeficiency virus (HIV) infection and in patients receiving immunosuppressive treatment.
PMC4141980	In this case study we present the first ever images of the haemodynamic impact of seizures on the human infant brain, obtained using simultaneous diffuse optical tomography (DOT) and video-EEG with whole-scalp coverage.	The consistency and scale of the haemodynamic responses observed here also suggest that DOT-EEG has the potential to provide improved detection of neonatal seizures.
PMC4162721	This patient's management and a literature review of diagnostic techniques for acute appendicitis during pregnancy are discussed.	We present the case of a pregnant female who was admitted for right lower quadrant abdominal pain.
PMC4172392	We describe the first measurement of lithium in the spent total dialysate treating an acute lithium overdose of a 44 year old Caucasian patient on chronic lithium therapy, undergoing extended dialysis.	Extracorporeal therapy was initiated at a lithium serum concentration of 3.24 mmol/l.
PMC4186390	This study aimed to investigate, using a novel 3D immersive and interactive neuronavigation (3D-IIN) approach, the endogenous µ-opioid transmission in the brain during a migraine headache attack in vivo.	This method allows for interactive research and educational exploration of a migraine attack in an actual patient's neuroimaging dataset.
PMC4186724	To describe a case of uveal melanoma in the peripheral choroid masquerading as chronic uveitis and to raise awareness about malignant masquerade syndromes.	The histopathological diagnosis confirmed the clinical diagnosis.
PMC4196522	We present an ultrastructural depiction of erythrocytes, platelets, and the fibrin network, to explain the clinical manifestations of the thrombotic state seen in this patient.	Prothrombin mutation G20210A, anti-phospholipid syndrome as well as iron overload has previously been shown to cause thrombotic events.
PMC4197343	We describe here successful surgical plating in a White cystic fibrosis patient with multiple, non-traumatic rib fractures.	Rib fractures associated with osteoporosis have been reported to occur ten times more frequently in adults with cystic fibrosis.
PMC4214246	We investigated the incidence and clinical features of drug-induced lung injury during cetuximab therapy in Japanese patients with colorectal cancer in a prospective multicenter registry based on a central registration system.	We investigated and followed up patients with or suspected of having drug-induced lung injury among 2006 patients with cetuximab-treated colorectal cancer.
PMC4217520	Using realistic numerical simulation methods and patient-tailored model anatomies, we investigated different hypotheses to explain the observed activation order on the LV endocardium, electrogram morphologies, and ECG features in two patients with heart failure and LBBB ECG.	Left-ventricular (LV) conduction disturbances are common in heart-failure patients and a left bundle-branch block (LBBB) electrocardiogram (ECG) type is often seen.
PMC4236635	Tungiasis of the tongue was diagnosed after microscopic examination of formalin-fixed paraffin-embedded Haematoxylin and Eosin-stained tissue sections.	An adult female Musoga by tribe, resident in a Kampala City suburb presented at Mulago National Referral and Teaching Hospital's Oral Surgery and Jaw Injuries Unit with a discoloured swollen tongue, facial cellulitis and submandibular lymphadenopathy.
PMC4245278	We report the case of an 11-year-old girl with congenital radioulnar synostosis who developed acute extension deficit of the right elbow and whose elbow range of motion was restored following lateral capsular release.	Acute elbow extension deficit is an unusual phenomenon that has been observed in patients with congenital radioulnar synostosis.
PMC4251232	This case also addresses public health implications of Chikungunya virus within the United States, and issues related to the potential for local spread and autochthonous cases.	We report the case of a 33-year-old woman returning from Haiti, presenting to our emergency department (ED) with fever, rash and arthralgia.
PMC4254160	Here, we report an interesting case of a 34-year-old woman with spontaneous coronary artery dissection that occurred 1 month after childbirth.	Emergency coronary angiography showed stenosis of the left anterior descending artery, but immediately afterwards, a new occlusion of the right coronary artery occurred.
PMC4264321	We report an immunocompetent 53-year-old male farmer who presented with fulminant hepatic failure and acute renal failure.	A subsequent test of serum immunoglobulin M was positive for CMV, and administration of gancyclovir led to gradual recovery.
PMC4267424	A long-term tumor control of the spinal metastases was achieved by a combined temozolomide/bevacizumab and irradiation therapy, as part of a standard care administered by the treating physician team.	In this case study, we report a German female patient with an exophytic glioblastoma multiforme arising from the cerebellar tonsil and a secondary spinal manifestation.
PMC4279607	Here, we describe our initial two cases and review the stress response to surgery and the impact of advanced age on this response as well as preoperative geriatric assessments, including frailty, nutrition, physical function, cognition, and mood state tests that may better predict postoperative outcomes in older adults.	Traditional preoperative anesthesia consultations capture only some of the information needed to identify older patients (defined as ≥65 years of age) undergoing elective surgery who are at increased risk for postoperative complications, prolonged hospital stays, and delayed or hampered functional recovery.
PMC4295472	Multiple relapses in patients taking primaquine as prescribed present a serious clinical problem, and understanding the basis of repeated therapeutic failure is a challenging technical problem.	This case highlights these issues in a single traveler, but these problems will also arise as endemic nations approach elimination of malaria transmission.
PMC4307707	Here we present the first known case of necrotizing fasciitis caused by hypermucoviscous K. pneumoniae in North America.	Necrotizing fasciitis caused by Klebsiella pneumoniae has been described in Southeast Asia, but has only recently begun to emerge in North America.
PMC4307714	This report describes a patient with sub-massive pulmonary embolism (PE) who was successfully treated with half-dose thrombolytics guided by the use of point-of-care (POC) ultrasound.	In this case, POC ultrasound was the only possible imaging since computed tomography was contraindicated.
PMC4331596	Here, we describe 2 cases involving unexpected tumor necrosis after interventional alteration of the hepatic arterial flow during implantation of a port-catheter system for HAIC.	The next day, he developed a fever and had right upper abdominal pain.
PMC4340788	We conclude that a diagnosis of GATA-2 deficiency should be considered in all patients with diffuse parenchymal lung disease presenting together with leukocytopenia, namely monocyto-, dendritic cell- and B-lymphopenia, irrespective of severity of the clinical phenotype.	A prompt recognition of this rare condition helps to direct clinical treatment strategies and follow-up procedures.
PMC4345719	The aim of this study was to investigate the efficacy of a combination of moderate restriction of water intake plus antidiuretic hormone (arginine vasopressin [AVP]) replacement therapy in patients with diabetes insipidus (DI) for reducing the incidence of delayed hyponatremia after TSS.	To reduce the occurrence of hypernatremia, AVP replacement therapy was provided immediately after the development of DI.
PMC4345816	Metagenomic next-generation sequencing (NGS) was used to diagnose an unusual and fatal case of progressive encephalitis in an immunocompromised adult presenting at disease onset as bilateral hearing loss.	The sequencing and confirmatory studies revealed neuroinvasive infection of the brain by an astrovirus belonging to a recently discovered VA/HMO clade.
PMC4348170	This report describes a rare case of a metastatic OSCC of the floor of the mouth to the patients' left upper arm.	Haematogenous dissemination is less common.
PMC4357166	Although endovascular repair of aortic aneurysm with hostile neck and tortuous access is rather challenging, choosing flexible stent-grafts and suitable techniques is able to achieve an encouraging outcome.	The postoperative courses were uneventful and follow-up computed tomography angiogram at 6 months demonstrated patent bilateral femoral and renal arteries without endoleaks or stent migration.
PMC4364342	This article presents a case of a metastatic RCC (lung and liver) with a symptomatic gastric metastasis treated by a laparoscopic wedge resection (LWR).	A biopsy of the specimen revealed metastatic RCC.
PMC4376271	We report two cases in which the long-term use of mucin-inducing eye drops improved chronic ocular graft-versus-host disease (cGVHD)-related dry eye and ocular cicatricial pemphigoid (OCP)-like disease.	Two new drugs with mucin-inducing and secretion-promotive effects, rebamipide and diquafosol, were recently approved as topical dry-eye treatments.
PMC4389863	The surgical corrective procedure using the minimally invasive OLIF method including L5-S1 fusion showed a great advantage in treating degenerative kyphoscoliosis in a Parkinson’s disease patient in its less-invasive approac.	The patient showed transient muscle weakness of proximal lower extremity contralateral side to the surgical site, which fully recovered by physical rehabilitation 3 months after the surgery.
PMC4392222	To study the detailed nature of genomic microevolution during mixed infection with multiple Helicobacter pylori strains in an individual.	Whole genome sequencing can be used to make detailed conclusions about the mechanisms of genetic change of H. pylori based on sampling bacteria from a single gastric biopsy.
PMC4410167	This report presents the first case of a successful inferior vena cava (IVC) tumor thrombus removal without complications with balloon catheter (BC) via internal jugular vein (IJV), called the venous tumor thrombus pushing with balloon catheter (VTTP BC).	The balloon was inflated to occlude the IVC for prevention of pulmonary embolization.
PMC4414428	With the aid of cone beam computed tomography (CBCT), it was confirmed that the causative factor of the cutaneous odontogenic sinus tract was chronic periapical periodontitis of the right mandibular second molar, which had a rare and curved distolingual root.	The patient had undergone surgical excision and traditional Chinese medical therapy before endodontic consultation.
PMC4422428	We conclude that KENS, the intraneural Schwann cell proliferation and the lipoma in this individual were caused by a postzygotic and mosaic activating c.35G > A (p.Gly12Asp) KRAS mutation.	In this study we present a patient with hyper- and hypopigmented regions, verrucous pigmented skin lesions and a paravertebral conglomerate tumour at the level of the cervical and thoracic spine.
PMC4423656	To our knowledge, this is the first reported case of low-grade serous carcinoma of the peritoneum with a concurrent (high-grade) serous carcinoma of the endometrium arising from an endometrial polyp.	Multiple foci of low-grade serous tumor with extensive calcifications and psammoma bodies were identified on the surfaces of the left fallopian tube, ovaries, and biopsies of the peritoneum, consistent with peritoneal primary low-grade serous carcinoma.
PMC4429341	We present an unusual case of gallstone ileus and its conservative treatment.	Controversy remains regarding the management of gallstone ileus; surgery is the standard treatment, but also less invasive approaches have proven to be successful.
PMC4437183	We report two cases of ventriculitis and progressive hydrocephalus after shunt infection. Both were successfully treated by neuroendoscopic septostomy in combination with thorough intraventricular irrigation through a single burr hole followed by single shunt revision.	Although surgical intervention has not been established as a first-choice treatment for ventriculitis, including early-stage ventriculitis, prompt neuroendoscopic surgery appears effective for the management of ventriculitis and hydrocephalus after shunt infection.
PMC4443573	We describe the management of a 47-year-old woman with an extensive subcutaneous venous malformation of bilateral submandibular regions and the entire tongue, refractory to multiple surgical excisions and percutaneous sclerotherapy sessions.	Our approach entailed direct surgical access to the malformation, ligation of these communicating veins and intraoperative sclerotherapy with ethanol injection into the vessel stumps.
PMC4446841	Spontaneous faecal fistula in inguinal region following rupture of strangulated Richter's hernia especially in adults is very rare and can occur even in absence of obstructive symptoms.	The delay in its diagnosis and management may result in this rare complication of spontaneous faecal fistula.
PMC4478068	We report the clinical and imaging features of 2 patients with temporal variant FTD associated with a rare frontotemporal lobar degeneration pathology known as globular glial tauopathy.	Frontotemporal dementia (FTD) is a clinically and pathologically heterogeneous neurodegenerative disorder associated with atrophy of the frontal and temporal lobes.
PMC4481306	We herein report an extremely rare case of ductal carcinoma in situ (DCIS) arising in tubular adenoma of the breast.	She finally visited the hospital one and a half years before this presentation for an examination of her breast mass.
PMC4495862	To describe an individual with recurrent respiratory papillomatosis that extended into the lung parenchyma and underwent malignant transformation and to discuss the characteristic imaging findings associated with this condition.	The clinical presentation of an individual with this unusual malignant transformation was reviewed.
PMC4501174	We treated two patients successfully with plasmapheresis and demonstrated a relation between CMEP factor in the serum of these patients and proliferation of cultured melanocytes.	In the past, visual loss due to paraneoplastic melanocytic proliferation was considered progressive and irreversible.
PMC4506405	We report a rare case of childhood alveolar rhabdomyosarcoma of the mediastinum with vascular invasion treated with chemoradiotherapy and debulking surgery.	Regardless of the surgical access, the treatment of childhood rhabdomyosarcomas should be individualized, with careful balance between surgical clearance and surgical morbidity.
PMC4508739	Eight consecutive patients with spinal intramedullary tumors of lateral location underwent the surgery of PLS approach in our institute.	These 6 patients demonstrated satisfactory pain relief early after surgery.
PMC4530915	We present a case of HHS for which point-of-care ultrasound (POCUS) was used as the initial means of imaging, prompting management and disposition without further imaging studies ordered in the emergency department (ED).	Hypothenar hammer syndrome (HHS) is a rare condition of distal ulnar artery injury and thrombosis secondary to repetitive blunt trauma to the hypothenar area.
PMC4532322	We report 2 children with life-threatening breakthrough varicella. Both had received 1 varicella vaccination before onset of cancer	Despite treatment with intravenous acyclovir, 1 child died of disseminated varicella.
PMC4554003	We report a case of road accident due to an episode of loss of consciousness in a patient with pancreatic insulinoma.	Insulin-producing tumors may go undetected for a long period due to nonspecific clinical symptoms, and may cause episodes of loss of consciousness with potentially lethal consequences.
PMC4562123	Using a telomere restriction fragment assay, we also showed that this novel mutation in ACD leads to increased telomere length in leukemia cells.	Cytotoxicity assays demonstrated a protective effect of the ACD p.G223V mutation against apoptosis in leukemia cells.
PMC4568893	To assess safety and effectiveness of endoscopic transsphenoidal surgery (ETS) for acute hemorrhagic apoplectic pituitary adenoma.	Seven (7.9%) patients developed hypopituitarism which was treated with replacement therapy of hormone.
PMC4575904	We report a novel heterozygous frameshift mutation (c.3151dupA) and a CNV in PIKFYVE, representing the first CNV and the fifth frameshift mutation associated with FCD.	Using genomic DNA, quantitative PCR (qPCR) was performed to detect CNVs within PIKFYVE.
PMC4582808	We present a case-series comparison of patients with cross-modal semantic impairments consequent on either (a) bilateral anterior temporal lobe atrophy in semantic dementia (SD) or (b) left-hemisphere fronto-parietal and/or posterior temporal stroke in semantic aphasia (SA).	Both groups were assessed on a new test battery designed to measure how performance is influenced by concept familiarity, typicality and specificity.
PMC4592559	We present here what we believe to be the first description of an analgesia-free flexible endoscopic removal of a large pouch stone in an out-patient care setting.	Additionally, we provide a brief overview of competing techniques.
PMC4602650	This report describes an endovascular repair of a residual type A dissection using a medical device that is not marked by european conformity (CE) or Food and Drug Administration (FDA).	There was no CE- or FDA-marked medical device indicated for this case or any other acceptable therapeutic alternative.We used the Najuta thoracic stent graft and successfully handled the pathology in a multiple-phase treatment.Technology is evolving with specific grafts for the ascending and fenestrated grafts for the aortic arch.
PMC4602785	She was also diagnosed with choledocholithiasis and underwent ERCP to remove the gallstones. Immediately after the procedure she went into sudden cardiac arrest and subsequently died, despite all of our efforts.	It is important to bear in mind all possible complications of ERCP.
PMC4603371	To report a case of congenital retinal macrovessel associated with cystoid macular edema and an ipsilateral intracranial venous malformation.	Clinicians should be aware of this potential association, and further studies are warranted.
PMC4614701	Here, we report a consanguineous family with severe microcephaly, short stature, hypoplastic brainstem and cord, delayed myelination and intellectual disability in two siblings. Whole-exome sequencing identified a homozygous missense mutation, c.1972G>A; p.Arg658Cys, in protein phosphatase 1, regulatory subunit 15b (PPP1R15B), a protein which functions with the PPP1C phosphatase to maintain depho…	Finally, we find that patient cells have elevated levels of PPP1R15B mRNA and protein, suggesting activation of a compensatory program aimed at restoring cellular homeostasis which is ineffective due to PPP1R15B alteration.
PMC4616271	We herein report an unusual case of rapid progressive KS without skin lesions in a 52-year-old patient leading to death within 8 months after kidney transplantation.	Early identification of KS is critical because early (modification of) therapy can substantially improve patient's prognosis.
PMC4616449	We report our experience of minimally invasive thoracoscopic approach for repair of DH occurring after LT in pediatric recipients.	Thoracoscopic repair was attempted but a segment of necrotic bowel was noticed along with bile colored pleural effusion and severe adhesion in the thoracic cavity.
PMC4616850	We analyze 2 patients of a left adrenal tumor, explaining how they have overcome the difficulties in both situations.	The use of the portable gamma probe facilitated the access to the left adrenal gland as well as conducting the glandular excision without delay, despite the difficulties due to the intra abdominal surgery caused by the previous surgery, and in the case of severe obesity.
PMC4621369	An intronic break of the PTH2R gene was detected by whole genome sequencing and fluorescence in situ hybridisation analysis confirmed disruption of PTH2R.	Array comparative genomic hybridisation did not show any copy number variation.
PMC4628299	Knowledge of the side effects of ibogaine has mainly come from reports of cardiovascular complications; seizures are rarely mentioned and experimental findings are inconsistent.	It seems that ibogaine acts like a proconvulsive drug at high doses.
PMC4628622	We identified a two-base mutation, causing a p.R229L amino acid substitution in the centrosomal protein 63 kDa (CEP63), co-segregating with developmental dyslexia in this pedigree.	The brain regions were partly overlapping with the previously reported region influenced by polymorphisms in the dyslexia susceptibility genes DYX1C1 and KIAA0319.
PMC4632347	The Allen's test is a simple bedside test that should be performed bidirectionally to exclude radial artery occlusion, which may compromise flap harvest.	Radial artery occlusion will become increasingly common as the radial artery is used more frequently for endovascular access procedures.
PMC4633417	An unreported case of acute vertebral body compression fracture following pedicle screw removal in a young man occurred during an episode of forceful coughing.	Spinal implants need to be removed in cases of complications, pain or tissue irritation, and removal is mandatory when fixation involves L2 or the lower segments.
PMC4635743	In this case, we report a male patient, 65-years old, hypertensive, type 2 diabetic, with atherosclerotic disease, coronary artery disease, underwent coronary artery bypass surgery in the past 10 years, having already experienced an acute myocardial infarction, bearer automatic implantable cardioverter defibrillator for 8 years after an episode of aborted sudden death due to ischemic cardiomyopat…	The use of clopidogrel and rivaroxaban for over a year had no benefit on symptoms improvement.After atrial and ventricular leads extraction, a new shock lead was positioned in the right ventricle using active fixation and a new atrial lead was positioned in the right atrium, passing inside of the stents.
PMC4643748	We sought to determine the frequency of NTRK1 rearrangements in NSCLC and to assess the clinical activity of entrectinib.	Entrectinib (RXDX-101) is an orally available tyrosine kinase inhibitor, including TrkA.
PMC4644053	We present a case of a 16-year-old boy with TP to demonstrate how TP should be incorporated into a differential diagnosis when evaluating an undifferentiated patient with AHC.	Tension pneumoperitoneum (TP) is an uncommon condition with the potential to be rapidly fatal.
PMC4644058	We present a case series where three multiparous females presented to the ED with non-specific urinary symptoms.	Gravid uterine incarceration (GUI) is a condition that is well discussed in literature; however, there are few acute diagnoses in the emergency department (ED).
PMC4661048	In this case report, we describe 3 patients with ITM who were treated with intralesional Bacillus Calmette-Guérin (ILBCG) and/or topical imiquimod.	Although patient 2 responded to ILBCG and imiquimod, she developed a hypersensitivity reaction to ILBCG; when topical imiquimod was continued as monotherapy, her clinical response was complete.
PMC4678675	To present a surgical alternative using single-port laparoscopic device on gastric resection.	A single-incision advanced access platform with gelatin cap, self-retaining sleeve and wound protector is introduced through this incision.
PMC4680123	The use of injected autologous technetium-99m (Tc-99m)-labelled eosinophils coupled to single-photon emission computed tomography (SPECT) has been demonstrated to localise eosinophilic inflammation in the lungs of a patient with antineutrophil cytoplasmic antibody-positive vasculitis.	All current methods of detection involve invasive sampling, which may be contraindicated or too high-risk to be performed safely.
PMC4680168	Patients with tinea in the genital region, which emerged after sex in South East Asia, underwent further assessment including microscopy, cultures and DNA analyses.	Three patients suffered from a severe inflammatory reaction of the soft tissue and two of them needed hospitalisation due to severe pain.
PMC4704930	This study describes the provision of a medicines information service on Facebook to individual consumers.	It aimed to discuss the pros and cons, and inform health and pharmacy stakeholders and researchers about the opportunities and challenges of providing such a service.
PMC4718180	To report a case of the lumbar giant cell tumor (GCT) utilizing a new clinical treatment modality (denosumab therapy), which showed a massive tumor reduction combined with the L4 spondylectomy.	A new therapeutic modality for spinal GCT is available and showing striking clinical results; however, it is necessary for well-designed studies to answer the real role of denosumab therapy avoiding or facilitating complex spine surgeries as spondylectomies for spinal GCT.
PMC4736301	Six patients diagnosed with benign thyroid diseases were enrolled and underwent transvestibule endoscopic thyroidectomy in our hospital from October 2013 to September 2014.	The average blood loss during surgery was 30 mL (10 to 40 mL).
PMC4737333	To describe the association of robotic low anterior resection- TATA (Transanal Abdominal Transanal Resection), with transanal access using Transanal Endoscopic Operations - TEO in the treatment of lower rectal cancer.	But the treatment of lower rectal lesions is still a challenge.
PMC4743224	Technical description for laparoscopic transthoracic access employed on hepatic wedge resection	Technical description for laparoscopic transthoracic access employed on hepatic wedge resection.
PMC4750111	We conclude that hourly oral NaCl, in conjunction with careful monitoring of the serum sodium concentration, may provide an attractive alternative to i.v. 3% NaCl for selected patients with severe hyponatremia.	Hypertonic NaCl is first-line therapy for acute, severe and symptomatic hyponatremia; however, its use is often restricted to the intensive care unit (ICU).
PMC4750188	This is the first report to our knowledge demonstrating the safety and feasibility of the Uniportal approach for the resection of a relatively challenging intralobar sequestration.	Of the two types of sequestration, intralobar sequestration is technically more challenging to resect.
PMC4754930	We discuss the case of a 21 year old female who presented in septic shock after she underwent an unsafe abortion of an 11 weeks pregnancy with uterine wall perforation and bowel injury that required resection.	Unsafe abortion is an important public health problem which accounts for a significant cause of maternal mortality and morbidity in resource poor countries.
PMC4760378	From these findings, the authors conclude that MEP is a distinct follicular hamartoma with cystic trichoepitheliomatous features.	Moreover, some cysts were formed within the branched epithelial proliferation, had thicker cyst walls than the ordinary milium, or had irregular or branched projections toward the surrounding dermis.
PMC4761594	Although the arthroscopic removal of intra-articular bullets following gunshot injuries seems to have low morbidity rates, it should always be considered that the articular capsule may have been ruptured and the fluids used during the operation may leak into surrounding tissues and result in compartment syndrome.	We detected one entry point on the posterior aspect of the thigh, just superior to the popliteal groove.
PMC4791670	We describe a case of a solitary functioning kidney with giant hydronephrosis secondary to ureteropelvic junction obstruction in a young girl who underwent successful robot-assisted tubularized flap pyelovesicostomy.	The aim of this report was to highlight the feasibility and efficacy of this technique in salvaging such renal moieties and to present a brief review of the surgical options available for the management of giant hydronephrosis.
PMC4791924	To report an uncommon case of hand, foot and mouth disease, (HFMD) in an immunocompetent adult; a highly infectious disease, characterized by the appearance of vesicles on the mouth, hands and feet, associated with coxsackieviruses and enteroviruses; including a literature review.	From his background and symptoms, the patient was diagnosed with HFMD.
PMC4816591	In this case report, the feasibility and precision of tridimensional (3D) virtual planning in one patient with craniofacial microsomia is tested using Nemoceph 3D-OS software (Software Nemotec SL, Madrid, Spain) to predict postoperative outcomes on hard tissue and produce CAD/CAM (Computer Aided Design/Computer Aided Manufacturing) surgical splints.	The clinical protocol consists of 3D data acquisition of the craniofacial complex by cone-beam computed tomography (CBCT) and surface scanning of the plaster dental casts.
PMC4820662	In this report, we present two cases of 9-year-old children with spina bifida occulta (SBO) of the sacrum, who were diagnosed with sacral fatigue fractures.	In both patients, MRI showed a linear signal void and high signal in sacral ala on the short tau inversion recovery sequence.
PMC4823337	Treatment of displaced periprosthetic acetabular fractures in elderly patients. The goal is to stabilize an acetabular fracture independent of the fracture pattern, by inserting the custom-made roof-reinforcement plate and starting early postoperative full weight-bearing mobilization.	Early postoperative mobilization was started within the first 10 days.
PMC4827203	A 50-year-old woman indentified with a spontaneous fracture and migration of catheter of a TIVAP via right internal jugular vein after adjuvant chemotherapy for ovary cancer.	After then, there was no problem.
PMC4839794	59-year-old woman with cirrhosis due to primary sclerosing cholangitis was offered an ex-situ machine perfused graft with unnoticed severe injury of the suprahepatic vasculature due to road traffic accident.	A 59-year-old woman with cirrhosis due to primary sclerosing cholangitis was offered an ex-situ machine perfused graft with unnoticed severe injury of the suprahepatic vasculature due to road traffic accident.
PMC4847350	n the present study we analyzed the downstream effects of PLEC mutations on plectin protein expression and localization, the structure of the extrasarcomeric desmin cytoskeleton, protein aggregate formation and mitochondrial distribution in skeletal muscle tissue from three EBS-MD patients.	Since plectin is the key cytolinker protein that regulates the structural and functional organization of desmin filaments, the defective anchorage and spacing of assembled desmin filaments is the key pathogenetic event that triggers the formation of desmin protein aggregates as well as secondary mitochondrial pathology.
PMC4848842	Pneumoperitoneum for laparoscopic surgery subsequent to autologous DIEP flap-based breast reconstruction may prove difficult as a result of loss of abdominal wall compliance.	Lastly, careful abdominal examination should be performed to indicate whether laparoscopy for elective procedures should be delayed until abdominal wall compliance normalizes.
PMC4852025	This case report represents a none traditional treatment modality to treat deep anterior crossbite in an adult pseudo class III malocclusion complicated by severely retruded, supraerupted upper and lower incisors.	Positive overbite and overjet was accomplished in one month, in this phase with minimal forces exerted on the lower incisors.
PMC4853550	We estimate that CSF1R mutations account for 10% of idiopathic adult onset leukodystrophies and that genetic testing for CSF1R mutations is essential in adult patients presenting with undefined CNS vasculitis or a leukodystrophy with prominent neuropsychiatric signs or dementia.	Hereditary diffuse leukoencephalopathy with neuroaxonal spheroids (HDLS) is a hereditary, adult onset leukodystrophy which is characterised by the presence of axonal loss, axonal spheroids and variably present pigmented macrophages on pathological examination.
PMC4855429	We describe the co-inheritance of a novel heterozygous missense mutation c.1761C > G (p.Pro588Ala) with a novel complex deletion insertion mutation (c.1765_1766delinsGCCCGfs86*) in the HNF-1α gene among affected members of one family.	Both mutations were present in the affected patients and neither was present in unaffected family members.
PMC4862050	We used MSC as a novel candidate therapeutic tool in a pilot phase-I study for patients affected by progressive supranuclear palsy (PSP), a rare, severe and no-option form of Parkinsonism.	Five patients received the cells by infusion into the cerebral arteries.
PMC4878289	We propose to demonstrate the first case of bilateral multiple retinal hemorrhages in a young healthy adult related to riding multiple theme park roller coasters.	Traumatic head injuries not involving the eye have been known to cause retinal injury through multiple mechanisms.
PMC4881642	Here, we present an inoperable patient with severe, prosthetic valve aortic and mitral stenosis who was successfully treated with a trans catheter based approach, with a valve-in-valve implantation procedure of both aortic and mitral valves.	For this high-risk subset transcatheter valve delivery may be the only option.
PMC4890820	To report a case of multifocal serous retinal detachments associated with pimasertib.	The authors report a 26-year-old patient who developed bilateral multifocal serous retinal detachments appearing 2 days after starting pimasertib (as part of a clinical trial investigating its use in low-grade metastatic ovarian cancer) and rapidly resolving 3 days after stopping it.
PMC4891170	We report here a case of a 54-year-old patient with coral reef aorta and symptomatic.	The clinical presentation of the patient required the surgical approach.
PMC4894797	We report a case of an eosinophilic dermatosis with flame figures in association with idiopathic HES, manifested by inflammatory myocarditis, asthma, and peripheral blood eosinophilia.	The diagnoses of WS and HES, rather than being distinct findings, may represent 2 entities on a spectrum of hypereosinophilic diseases.
PMC4894800	This combination of a folliculosebaceous cystic hamartoma with a spindle cell lipoma-like mesenchymal proliferation is unusual and has not been previously reported.	A shave biopsy was performed, and histological examination of the sections showed a proliferation of multiple enlarged and irregular-appearing sebaceous glands attached to a cystic follicular structure.
PMC4898146	This article outlines effective strategies used by psychiatric nurses to improve outcomes in clients with schizophrenia and uses a case example for demonstrating this strategy in a client with schizophrenia.	Rates of medication adherence or follow-through are low in clients with schizophrenia.
PMC4900417	To report cases of acute globe rupture and bilateral corneal burns from electronic cigarette (EC) explosions.	Users should be warned regarding the possibility of severe injury, including sight-threatening ocular injuries ranging from corneal burns to full-thickness corneoscleral laceration.
PMC4900432	Recently, the authors encountered a pseudoaneurysm in the internal maxillary artery after endoscopic sinus surgery, which was immediately and successfully managed with endovascular embolization.	Only 4 patients of pseudoaneurysm after endoscopic sinus surgery have been reported so far in English literature.
PMC4912268	We report a case of a 61-year-old female with a 5.0 cm × 3.5 cm × 3.0 cm mass in the right mandible, which has never been reported to date.	Recognition of these distinct entities is essential in avoiding misdiagnosis.
PMC4913196	The evidence of the case showed that combined CABG and thyroidectomy can be performed safely.	However, some difficulties will occur for cardiac surgery when thyromegaly extends into the retrosternal space.
PMC4935660	To elucidate the location of pathological changes in multiple evanescent white dot syndrome (MEWDS) with the use of multimodal adaptive optics (AO) imaging.	The degree of disturbance at the photoreceptor level corresponded to size and extent of the visual field changes.
PMC4939521	28 months after the first diagnosis of PVE, the patient was successfully transplanted and is now doing well under close follow-up (6 months post-OHT).	We report on a 55 year old male patient who underwent prosthetic valve replacement with a mechanical valved conduit ten years ago and developed now persistent PVE with severe complications due to methicillin-resistant Staphylococcus epidermidis (MRSE). Repeated surgical procedures and conservative efforts have failed to eradicate the pathogen. Regarding the lack of curative options, salvage OHT w…
PMC4944803	We report a case of fetal anencephaly diagnosed by bedside emergency US in a patient presenting with first-trimester vaginal bleeding.	Emergency physicians (EP) increasingly employ ultrasound (US) in the evaluation of these complaints.
PMC4947368	The present study aimed to describe a rare case of a solitary single splenic metastasis from nasopharyngeal carcinoma and to assess the number of cases of isolated nasopharyngeal carcinoma metastases to the spleen reported in the literature.	Solitary splenic metastases are a rare occurrence, and the nasopharyngeal carcinoma represents one of the most uncommon primary sources.
PMC4955502	A large cystic structure was excised later histologically confirmed to be a gastric duplication cyst.	We report a case of a neonate who presented with respiratory distress initially managed for a suspected pneumothorax before being transferred to a tertiary centre where he had a thoracotomy.
PMC4962438	The aim of this study was to clarify the pathogenic mechanism and to evaluate an intervention for intractable secondary glaucoma in superior vena cava (SVC) syndrome.	The ratio was 0.7 and bilaterally symmetric; optical coherence tomography indicated a thinning of the superior and inferior retina nerve fibre layers, and standard automated perimetry showed partial to generalized depression in both eyes.
PMC4971994	This female, 12 days later presented with thoracic pain and shortness of breath and through the computed tomography of the chest performed was diagnosed a dissection of the descending aorta.	However, a number of complications may occur and has been described.
PMC4979627	We present a sarcoma patient with a tumor reduction of more than 50% in lung metastasis after 2 single courses of the investigational medical product Lutathera (Lu-DOTA0-Tyr3-octreotate).	The high expression of somatostatin receptors was shown by microarrays and Octreoscan.
PMC4982220	Reports on psoas abscesses that are related to cervix carcinoma are scarce, probably due to the rarity of this event, and are limited to very few case reports.	We are the first to report a case in which an extensive and complex abdominal procedure was needed for local control to improve quality of life.
PMC4996863	This report documents a new case of vaginal mesonephric adenocarcinoma diagnosed in a 54-year-old woman, and analyzes this in the context of all previously published cases.	In this case it was shown that adjuvant radiochemotherapy with radiation and brachytherapy was effective to manage the surgical R1 situation and maintain the patient's life quality.
PMC4998834	We describe a 57-year-old man diagnosed as advanced MPM. We treated this patient with PMT after first-line cisplatin-based bevacizumab-containing chemotherapy and residual tumor disappeared after 6 course of PMT.	A perfect response and a long progression-free survival (PFS) were reached with tumor mass disappearing and 14 months duration of PFS.This case suggests that adding bevacizumab to standard first-line chemotherapy is feasible and that PMT could be promising and useful for treating advanced MPM.
PMC5010599	In this patient direct molecular detection of R. africae was performed by PCR from a sample obtained non-invasively with a swab from the rickettsial eschar.	A positive PCR result was achieved although the patient had already started antibiotic treatment with doxycycline.
PMC5013159	This paper describes the use of sequential BIVA assessments to evaluate the response to diuretic therapy in a woman aged 52 years with POEMS syndrome.	Oedema is common with many patients affected by pleural effusions, ascites and lower limb oedema.
PMC5023765	The authors encountered a patient of DASH after PCI that resulted in death.	Clinicians should be aware that subdural hemorrhage can occur after PCI if no hemorrhage is noted in the initial head CT, and the operation should be performed as soon as possible when the consciousness level decreases.
PMC5043006	Invasive multimodal neuromonitoring is feasible in poor-grade patients with viral meningoencephalitis and may help understand pathophysiologic mechanisms associated with secondary brain injury.	The detection of neuroglucopenia and mitochondrial dysfunction may serve as treatment targets in the future.
PMC5049665	Temporary intermittent complete heart block (CHB) occurred the day after interventional closure of an ASD with a 30 mm Gore Septal Occluder (GSO™) in a 2 years and 11-month-old female.	Surgical removal of the device resulted in incomplete recovery of AV-conduction.
PMC5053344	Laparoscopically-induced PM xenografted mouse model was conducted by xenografting human uterine myoma fragments into the abdominal cavity of SCID mice and hormonal manipulation was performed using this mouse model to demonstrate the role of oestrogen in the development of implanted PMs.	Immunohistochemistry of oestrogen receptor α (ERα), progesterone receptor (PR), vimentin, vascular endothelial growth factor (VEGF), microvessel density (MVD) and Ki-67 index was performed and compared.
PMC5066504	We describe our experience with an easier, relatively less invasive pubic symphysis approach (PSA) for the treatment of acetabular fractures.	Mean operative time was 222±78 minutes.
PMC5086345	The extrapedicular percutaneus technique of VB fracture reduction with intravertebral fixation allowed to partially reduce the VB compressive fracture, rebalance the VC without any motion limitation, avoid external long-roll brace, and eliminate clinical symptoms.	The procedure is minimally invasive, fast, and clinically effective.
PMC5102611	This unique case describes how ultrasound was used in the emergency department (ED) to quickly diagnose and treat rhabdomyolysis prior to confirmation with an elevated serum creatine kinase.	When coupled with a high index of suspicion, ultrasound can be one of the most portable, readily available, low cost, and minimally invasive techniques for making a rapid diagnosis of rhabdomyolysis in the ED.
PMC5102613	This case report describes an atypical initial presentation of a large unruptured PCOM aneurysm with symptoms mimicking trigeminal neuralgia, without other associated cranial nerve palsies or neurologic deficits.	After appropriate imaging, she was found to have a large PCOM aneurysm, which was treated with surgical clipping with significant improvement in patient's symptoms.
PMC5102617	We present a case of STFB extraction that uses US to identify the longitudinal axis of the object.	With the longitudinal axis identified, the foreign body can be excised by making an incision where the foreign body is closest to the skin.
PMC5102618	Point-of-care ultrasound (POCUS) was used as an initial diagnostic test and identified left-sided subglottic upper airway edema that was immediately confirmed with indirect fiberoptic laryngoscopy.	To our knowledge, POCUS has not been used to identify acute upper airway edema in the emergency setting.
PMC5102619	In the following vignette we demonstrate the use of point-of-care ultrasound to diagnose a simple ranula.
PMC5107619	We report the first Korean CPS1D patient using whole exome sequencing (WES).	WES revealed compound heterozygous pathogenic variants in the CPS1 gene: one novel nonsense pathogenic variant of c.580C>T (p.Gln194*) and one known pathogenic frameshift pathogenic variant of c.1547delG (p.Gly516Alafs*5), which was previously reported in Japanese patients with CPS1D.
PMC5120768	On the basis of these findings, the authors finally diagnosed ADPA with multiple pulmonary metastases.	The patient underwent chemotherapy, but died of disease 49 months later.
PMC5127631	Laparoscopic pancreatoduodenectomy can be performed safely in patients with Frantz tumor by surgeons with expertise in laparoscopic surgery, technical skill, and adequate equipment.	Laparoscopic pancreatoduodenectomy was performed by two expert surgeons who divided the work: one did resection and the other did reconstruction.
PMC5135830	Here, we report for the first time a rare case of osteoid osteoma in the acetabulum that was successfully treated via resection of the nidus and ablation using a standard electrosurgical generator under computed tomographic guidance.	The most common sites of osteoid osteoma are the subcortical shaft and metaphyses of long bones, but any other skeletal bone site can be involved.
PMC5141266	In March 2016, a 32-year-old Chinese man who returned from Angola was hospitalized and diagnosed with the first case of imported YF in China.	A liver biopsy showed severe and multilobular necrosis.
PMC5161762	PDA as a cause of heart failure in this patient population is very rare and diagnosis depends on high clinical awareness.	Here we present a case diagnosed with multimodality imaging including 3‑dimensional (3D) transthoracic and transesophageal echocardiography and 3D-volume rendering technique (VRT) computed tomography.
PMC5171891	Despite the patient receiving low-risk chemotherapy prior to cryopreservation and the prolonged tissue storage duration, the re-implantation resulted in rapid restoration of ovarian function and natural conception with successful pregnancy.	She ovulated at 15 and 29 weeks post-re-implantation with AMH detectable, then rising, from 21 weeks, and conceived naturally following the second ovulation.
PMC5181591	We present a patient with SMA-like phenotype carrying a homozygous mutation in RBM7-a subunit of the nuclear exosome targeting (NEXT) complex-which is known to bind and carry specific subtypes of coding and non-coding RNAs to the exosome.	The exosome complex is the most important RNA processing machinery within the cell.
PMC5198915	We encountered GDA aneurysm in a patient of blunt abdominal trauma, who had pancreatic contusion and retroduodenal air on contrast enhanced computed tomography of abdomen.	We encoun- tered GDA aneurysm in a patient of blunt abdominal trauma, who had pancreatic contusion and retroduodenal air on contrast enhanced computed tomography of abdomen.
PMC5219654	The final diagnosis of a papillary fibroelastoma was unique due to its unusual location and large size within the LV cavity.	This unique case demonstrates shortcomings of multimodality cardiac imaging in the diagnosis of an atypical mass and the importance of obtaining tissue when clinically safe and feasible.
PMC5224415	We report a case of traumatic intracranial internal carotid artery pseudoaneurysm secondary to skull base fracture, which presented with delayed onset of epistaxis.	We discuss endovascular treatment options and review the literature.
PMC5237170	This report describes the clinical, computed tomographic and postmortem findings in a Holstein-Friesian bull with a hypophyseal abscess.	To the knowledge of the authors, there has been no report of successful treatment of a brain abscess in cattle.This report describes the clinical, computed tomographic and postmortem findings in a Holstein-Friesian bull with a hypophyseal abscess.
PMC5264227	We report here the first patient carrying pathogenic mutations of COA7, causative of isolated COX deficiency and progressive neurological impairment.	We also show that COA7 is a soluble protein localized to the matrix, rather than in the intermembrane space as previously suggested.
PMC5266169	We herein report a distal humeral diaphyseal fracture in a child.	Radiographs were performed at a local clinic.
PMC5266184	We present one case of CCAM which was cured by open fetal surgery and continued to do well at follow-up of 5 years.	The success of treatment provided preliminary experience for further carrying out such interventions in China.
PMC5290679	In this case report, we present the incidental finding of isolated PLSVC in a patient who underwent aortic valve replacement.	The venous anomaly of a persistent left superior vena cava (PLSVC) affects 0.3%-0.5% of the general population.
PMC5297859	In summary, GH plus rehabilitation may be useful for innervating distal areas below the level of the incomplete spinal cord in CRS.	We studied a 9-month old child with CRS who presented interruption of the SC at the L2-L3 level, sacral agenesis, a lack of innervation of the inferior limbs (flaccid paraplegia), and neurogenic bladder and bowel.
PMC5309307	To the best of our knowledge, a continued response after the cessation of selective BRAF inhibitors has never before been described in melanoma.	Acquired drug resistance and toxicity are key challenges with the use of these drugs.
PMC5312984	We performed the first robotic pancreas after kidney transplantation for a 34-year-old Hispanic type 1 diabetic male with class III obesity (BMI = 41 kg/m).	The pancreas graft was procured and benched in the standard fashion.
PMC5318479	Intermittent low-dose therapy with bevacizumab represents an effective and cost-efficient treatment option for transfusion-dependent patients with hereditary hemorrhagic telangiectasia.	In comparison to other reported anti-VEGF antibody protocols in hereditary hemorrhagic telangiectasia, our treatment approach proved to be cost-efficient.
PMC5320323	We address these questions by studying a single individual, CH, who has made a partial recovery of reading familiar words following stroke.	Previous neuroimaging studies have shown a relationship between reading recovery and increases in contralesional and perilesional activation during word reading tasks, relative to controls.
PMC5334445	We performed an in-depth literature review and identified 16 reported patients with TBI and TC.	Takotsubo cardiomyopathy (TC) was diagnosed by repeated echocardiography.
PMC5340446	To our knowledge, the herein reported case is the first abdominal cocoon that was accompanied by multiple peritoneal loose body.	X-ray, computed tomography, and magnetic resonance imaging revealed multiple peritoneal loose body and small bowel obstruction, characterized by a total encapsulation of the small bowel with a fibrous membrane.
PMC5346846	Laparoscopy revealed a small intestine volvulus secondary to the strangulation of a mesenteric lipoma.	A contrast-enhanced computed tomography scan of his abdomen revealed a dilated intestine, a small intestine volvulus, and a well-capsulated homogeneous mass.
PMC5371479	Here, we describe a novel combined application of 3D printing and intraoperative NAV systems to guide hemipelvectomy for en-bloc resection of the osteochondroma.	The 3D printed template is analyzed during surgical planning and guides the initial intraoperative bone work to improve surgical accuracy and efficiency, while a computer NAV system provides real-time imaging during the tumor removal to achieve adequate resection margins and minimize the likelihood of injury to adjacent critical structures.
PMC5399141	Here we describe a patient who developed myelopathy due to gouty tophi of the ligamentum flavum in the thoracic spine.	We also review similar cases previously reported in the literature.
PMC5411212	We present 3 cases secondary to esophagectomy due to lower thoracic esophageal carcinoma.	All 3 patients presented with similar acute symptoms including a critical and life-threatening course with dead feeling, thoracic pain, and projectile hematemesis, and also hypovolemic shock.
PMC5476237	Use of both the HC and SC DEKA Arm for patients with TH amputation and brachial plexus injury was reported.	Lessons learned may be instructive to clinicians considering prosthetic choices for future cases.
PMC5487782	The left humeral fracture was treated by closed repair and unilateral external skeletal fixation (ESF) with an epoxy putty fixator.	The TPC was removed 37 days after the first surgery, and the calf could bear weight on the left forelimb while walking.
PMC5518101	Integrating genomics, transcriptomics, and epigenomics data, we describe two novel DLG2 promoters and coding first exons expressed in human fetal brain.	Their murine conservation and protein-level evidence allowed us to produce new DLG2 gene models for human and mouse.
PMC5585522	Percutaneous transhepatic papilla balloon dilatation, combined with a percutaneous transcystic approach, provided an effective alternative treatment for removing concurrent stones in the common bile duct and gallbladder in a patient with a previous Billroth II gastrectomy and presenting with an acute cholecystitis.	Abdominal computed tomography imaging revealed stones in the gallbladder and the common bile duct, with a thickening of the gallbladder wall and an obvious increase in the volume of the gallbladder.
PMC5591615	We report the first application of a novel method, based on decay of muscle proteins, in a recent case of murder-suicide, where other TDE methods failed to obtain data.	Awareness of postmortem degradation processes in a human body is fundamental to develop methods for forensic time since death estimation (TDE).
PMC5593153	Here, we report on a 24-yr-old woman diagnosed with extrahepatic cholangiocarcinoma who showed strong and durable response to the immune checkpoint inhibitor pembrolizumab, although treatment was initiated at an advanced stage of disease.	The patient's tumor displayed DNA MMR deficiency and microsatellite instability (MSI) but lacked other features commonly discussed as predictors of response toward checkpoint blockade, such as PD-L1 expression or dense infiltration with cytotoxic T cells.
